# Supplementary material for: Comprehensive Genomic Profiling of Androgen-Receptor-Negative Canine Prostate Cancer
Source: Int J Mol Sci. 2019 Mar 28;20(7):1555. doi: 10.3390/ijms20071555 (PMC6480132; doi:10.3390/ijms20071555)
Supplement: Supplementary file 1 [file ijms-20-01555-s001.zip]

Archive with 9 entries (9 files):
- Supplementary figure 1.docx
- Table S1.xlsx
- Table S2.xlsx
- Table S3.xlsx
- Table S4.xlsx
- Table S5.xlsx
- Table S6.xlsx
- Table S7.xlsx
- Table S8.xlsx
