# Supplementary material for: Comprehensive Genomic Profiling of Androgen-Receptor-Negative Canine Prostate Cancer
Source: Int J Mol Sci. 2019 Mar 28;20(7):1555. doi: 10.3390/ijms20071555 (PMC6480132; doi:10.3390/ijms20071555)
Supplement: Supplementary file 1 [file ijms-20-01555-s001.zip › Table S1.xlsx]

## Sheet: Table S1
Table S1. List of genomic alterations identified in four PIA cases.
Case	Chromosome	Start*	End*	Number of probes	Ateration type	log2 ratio	p value	Number of genes	Gene Names	Genes also affected by CNAS in PC samples
22 2A	2	26015821	26136152	11	Gain	0.828954	0.0006719	2	LOC478000, LOC478001	Yes
	3	64170477	72580024	118	Loss	-0.357018	6.417e-06	5	CD38, PROM1, NF518B, WDR1, SLC2A9	Yes
	3	44448605	44947223	5	Loss	-0.961986	0.001811	___	___	___
	5	61957517	62062565	4	Loss	-1.12117	0.01217	___	___	___
	7	8856978	8891086	4	Loss	-1.09078	0.009387	1	IL10	Yes
	15	36654769	36660378	4	Loss	-1.40084	1.31e-05	___	___	___
	27	41137755	41373616	32	Loss	-0.699372	1.025e-05	3	GNB3, CD4, TPI1	Yes (> 20% of PC cases)
	X	94934493	94934893	5	Loss	-1.76869	1.968e-25	1	LOC403555	Yes (> 20% of PC cases)
22 D1	1	116252875	116331362	7	Loss	-1.97209	0.003104	1	AKT2	Yes (> 20% of PC cases)
	5	18539703	18568086	4	Loss	-2.19895	0.006355	1	SCN2B	Yes (> 20% of PC cases)
	7	4135707	4827993	16	Loss	-1.29068	0.0001004	1	TNNT2	Yes (> 20% of PC cases)
	8	50581835	50678467	3	Loss	-1.96377	0.006392	1	NPC2	Yes
	9	58831851	58892095	10	Loss	-1.82973	0.0005155	1	AK1	Yes (> 20% of PC cases)
	11	70710088	71589542	21	Loss	-0.984355	0.0005007	1	MIR455	Yes
	12	26859120	29004217	18	Gain	1.21367	0.0021	___	___	___
	13	38867078	41090641	107	Loss	-0.698501	4.664e-13	1	FAM83H	Yes (> 20% of PC cases)
	16	9678350	9767532	9	Loss	-1.4875	0.003704	___	___	___
	16	17176501	17236696	4	Loss	-1.95553	0.002396	___	___	___
	31	39639760	41837066	58	Loss	-1.00029	1.121e-11	1	CRYAA	Yes (> 20% of PC cases)
	X	94934493	94934893	5	Loss	-2.87855	1.901e-21	1	LOC403555	Yes
	X	39470628	41508615	51	Loss	-0.887284	1.782e-05	3	TIMP1, USP11, MIR221	Yes (> 20% of PC cases)
62 3B	7	14069903	14979531	9	Loss	-1.17138	0.02078	___	___	___
	10	35443771	36371433	17	Loss	-1.00092	0.0001893	___	___	___
	12	5548279	5548679	5	Loss	-1.05192	8.567e-05	1	BRD2	Yes (> 20% of PC cases)
	22	56341981	58475814	5	Loss	-2.02307	5.253e-05	___	___	___
	23	12167900	12191597	5	Loss	-0.978348	0.01582	___	___	___
	27	41137755	41173966	6	Loss	-0.979173	0.001982	___	___	___
	30	14919649	17388444	14	Loss	-1.0839	0.004877	___	___	___
	33	9393769	9441548	3	Loss	-1.73738	0.001545	___	___	___
	X	94934493	94934893	5	Loss	-1.39322	2.109e-09	1	LOC403555	Yes (> 20% of PC cases)
79 A1	2	70720558	71261545	13	Loss	-0.803059	0.004609	1	AZIN2	No
	4	78951778	85424966	16	Loss	-0.729952	0.008695	1	MIR8903	No
	9	3627463	4590246	34	Loss	-0.533054	0.002566	3	ACTG1, MIR338, SGSH	Yes (> 20% of PC cases)
	11	25725290	25725989	3	Gain	1.4874	0.02108	___	___	___
	12	51420469	51546167	4	Loss	-1.67035	0.008338	___	___	___
	15	36653115	36660378	7	Loss	-1.58921	0.007307	___	___	___
	16	25656922	25748281	5	Loss	-1.43074	0.02228	___	___	___
	17	62202114	62206067	3	Gain	1.74304	0.0002076	___	___	___
	20	27163808	30224445	16	Loss	-0.797236	0.009599	___	___	___
	23	12158964	12191597	6	Loss	-1.10108	0.003953	___	___	___
	27	41137755	41173966	6	Loss	-1.02718	0.0126	___	___	___
	34	21646723	25046882	82	Gain	0.493009	1.855e-06	5	CRYGS, ADIPOQ, SST, BCL6, MIR28	No
	36	19160789	19206440	3	Loss	-2.07644	0.0001353	___	___	___
	X	94934493	94934893	5	Loss	-1.39995	0.0203	1	LOC403555	Yes (> 20% of PC cases)
	X	57800332	58368951	8	Loss	-1.82402	0.02119	___	___	___
* Considering the canFam2 reference genome
