# Supplementary material for: Comprehensive Genomic Profiling of Androgen-Receptor-Negative Canine Prostate Cancer
Source: Int J Mol Sci. 2019 Mar 28;20(7):1555. doi: 10.3390/ijms20071555 (PMC6480132; doi:10.3390/ijms20071555)
Supplement: Supplementary file 1 [file ijms-20-01555-s001.zip › Table S2.xlsx]

## Sheet: Table S2
Table S2. List of genomic alterations identified in 14 PC cases.
Case	Chromosome	Start*	End*	Number of probes	Ateration type	p value	log2 ratio	Number of genes	Gene Names
1DB	2	26015821	26074836	7	Gain	4.645e-22	1.91883	2	LOC478000, LOC478001
	4	39247202	39255219	6	Gain	0.001694	0.986993	___	___
	4	75621637	75626589	3	Gain	5.286e-06	2.09258	___	___
	6	35709713	36166245	3	Gain	0.01125	1.23052	___	___
	17	62199928	62256227	14	Gain	0.0003252	0.769773	___	___
	22	3471807	3786043	8	Gain	0.01571	0.966438	___	___
	33	31126051	31270731	3	Loss	0.007708	-1.3997	___	___
	X	33006568	35047013	26	Gain	0.000134	0.582032	1	RPGR
8C	1	3743769	7228948	50	Loss	3.723e-06	-0.629739	___	___
	1	98766763	125274274	1252	Loss	7.611e-152	-0.575284	83	MIRLET7D, MIRLET7F, UBE2S, PRPF31, TMEM190, MIR371, TNNI3, ZNF331, NCR1, VN1R4, MIR8891, KLK14, MIR125A, KLK2, KLK1, MIRLET7E, MIR99B, KLK10, KLK9, KLK8, KLK7, KLK6, KLK5, KLK4, MIR150, RPS11, RPL13A, FLT3LG, MIR8890, NTF4, LHB, FTL, BAX, DHDH, HSD17B14, RPL18, CRX, ELSPBP1, SELENOW, C5AR1, ARHGAP35, SLC1A5, SNRPD2, MIR769, MIR330, VASP, FOSB, APOC2, APOC1, CEACAM16, LOC476445, XRCC1, GRIK5, RABA…
	2	9770945	9951028	10	Gain	0.002408	1.10077	___	___
	2	25635200	25696442	4	Loss	0.00761	-1.55641	___	___
	2	27945485	88365774	1427	Loss	4.398e-57	-0.333872	66	IL2RA, GDI2, AKR1C3, SLC23A1, PFDN1, ANKHD1, EIF4EBP3, NR3C1, SPINK5, GPX8, MIR449A, MIR449B, IL6ST, CDK2AP1, MIR582, HTR1A, AK6, TAF9, OCLN, SMN, BTF3, MIR8813-2, GOT2, CES1, CNGB1, CCL17, CX3CL1, MIR138B, MT1E, MT2A, MT4, CES5A, SLC6A2, NOD2, AZIN2, EPB41, TAF12, RCC1, SNHG3, PTAFR, SLC9A1, HMGN2, CD52, TMEM57, RHCE, CNR2, FUCA1, ID3, HTR1D, RPL11, MIR8897, CDC42, ALPL, DDOST, TAS1R2, SDHB, PAD…
	3	4586904	4717709	6	Gain	0.003325	1.39499	___	___
	3	30625844	31153298	11	Loss	0.01264	-1.06121	1	ARSB
	3	94328220	94626089	22	Loss	0.0005755	-1.08785	2	IDUA, PDE6B
	5	13812327	90933843	1911	Loss	3.759e-116	-0.406666	97	MIR99A-2, MIRLET7A-2, MIR125B-1, NECTIN1, THY1, SLC37A4, SCN2B, MIR8871, CD3E, FXYD6, BACE1, APOC3, NCAM1, MIR34C, MIR34B, HTR3A, DRD2, IL18, ATM, CASP4, MMP12, MMP3, CASP12, MMP7, BIRC2, BIRC3, TEKT1, MIR8870, MIR195, MIR497, MIR324, SLC2A4, ZBTB4, TNFSF12, TNFSF13, EIF4A1, TP53, MIR8867, GUCY2D, RPL26, GP1BA, RCVRN, MYH2, MYH3, MYH8, MYH4, MYH1, TVP23B, ADORA2B, ALDH3A1, MIR8872, SREBF1, MIR33B…
	6	5116188	44967327	1340	Loss	2.838e-130	-0.515529	68	MIR2387, MIR590, CLDN3, CCL26, CCL24, POR, HSPB1, ZP3, SERPINE1, MIR106B, MIR93, MIR25, AZGP1, CYP3A26, CYP3A12, EPO, ACTB, EIF2AK1, RAC1, MIR589, MIR8873A, MIR8876, MIR8879, MIR339-1, CCDC189, TMEM265, SEPHS2, MAPK3, SULT1A1, C6H16orf82, PDGFA, SLC5A2, ITGAD, CTF1, MVP, CLN3, MIR8878, MIR8875, SCNN1B, ZP2, XYLT1, UMOD, GP2, RPS15A, ABCC1, MIR365-1, MIR193B, NDE1, PRM2, TNP2, MIR8874, DNASE1, PGB…
	7	3505045	5143940	55	Loss	1.797e-10	-0.750843	2	TNNT2, PKP1
	7	43305180	45955950	162	Loss	4.19e-28	-0.682548	12	CD5L, BCAN, MIR9-1, RHBG, RAB25, SSR2, ARHGEF2, PKLR, MIR92B, MUC1, KRTCAP2, LMNA
	7	74596197	74723764	3	Gain	0.009157	1.92496	___	___
	8	4450790	7489321	203	Loss	1.116e-16	-0.482882	9	SLC7A8, BCL2L2, PABPN1, MYH7, MIR208A, MIR208B, DHRS4, TGM1, CMA1
	8	7138285	7143442	6	Gain	0.008378	0.909687	___	___
	8	65481984	77129439	288	Loss	1.511e-41	-0.646104	43	SERPINA1, BDKRB2, BDKRB1, AMN, DIO3, AMN, MIR342, MIR345, MIR8882, MIR203, MIR493, MIR665, MIR433, MIR127, MIR432, MIR136, MIR370, MIR379, MIR411, MIR299, MIR380, MIR323, MIR758, MIR329B, MIR329A, MIR494, MIR543, MIR495, MIR3958, MIR376A-3, MIR376C, MIR376A-2, MIR376B, MIR376A-1, MIR300, MIR1185, MIR381, MIR487B, MIR539, MIR889, MIR544, MIR487A, MIR382
	9	3043801	61060286	2248	Loss	2.772e-182	-0.467071	143	HGS, PDE6G, ACTG1, MIR338, TIMP2, PRCD, SOCS3, ZACN, BIRC5, UNK, SYNGR2, GALK1, MIR6516, JPT1, SGSH, CYGB, ST6GALNAC1, ST6GALNAC2, RHBDF2, AANAT, MIR8886, SRP68, SUMO2, SLC9A3R1, SSTR2, ITGB3, SOX9, MIR8885, MAPT, MIR8841-1, MIR8841-2, GH1, DDX5, APOH, ARSG, KCNJ16, KCNJ2, GJC1, HCRT, RARA, MIR152, XYLT2, ITGA2B, JUP, TCAP, MIR10A, NME1, NME2, SERF2, RPL19, EIF1, SLC4A1, PPY, KRT14, RPL23, GNGT2,…
	10	3032614	4927162	197	Loss	7.327e-11	-0.39619	6	PMEL, MIP, NACA, MYO1A, STAT6, MIR26A-2
	10	13891641	13946614	3	Gain	0.02622	1.87415	1	MDM2
	10	19557074	31898614	452	Loss	1.151e-62	-0.611033	27	ARSA, SELENOO, PPARA, MIRLET7B, MIRLET7A-1, MIR1249, PRR5, ARHGAP8, CYB5R3, MIR33A, MIR8829, CYP2D15, ST13, MCHR1, RPL3, PDGFB, APOBEC3Z3, EIF3L, LGALS1, LGALS2, MIR8828, MIR1835, SSTR3, IL2RB, MIR8827, MYH9, HMOX1
	10	48015455	48243243	7	Loss	0.0007616	-1.3148	1	COX5B
	10	67992531	72452920	97	Loss	8.885e-06	-0.439313	3	PLEK, ANXA4, SNRPG
	11	53874393	55416082	100	Loss	3.79e-10	-0.534292	5	CNTFR, CCL27, CCL19, CCL21, CA9
	11	70691410	77185170	81	Loss	1.278e-08	-0.573971	1	TLR4
	12	3375753	16818166	594	Loss	8.816e-46	-0.461046	51	DLA88, DLA-12, DLA-64, DDX39B, ATP6V1G2, NFKBIL1, LY6G5C, CLIC1, HSP70, CYP21A2, LTA, TNF, LTB, DLA-DOB, TAP2, PSMB8, TAP1, PSMB9, DLA-DMB, DLA-DMA, BRD2, DLA-DOA, SLC39A7, RING1, VPS52, RPS18, PFDN6, AGER, DLA-DRA, MLN, HLA-DRB1, DLA-DQA1, DLA-DQB1, MIR219-1, B3GALT4, TAPBP, BAK1, MIR8832, HMGA1, NUDT3, RPS10, SNRPC, PPARD, RPL10A, CLPS, MAPK14, PNPLA1, PIM1, VEGFA, SLC29A1, SLC35B2
	13	34611440	34620310	4	Gain	0.005579	1.34624	___	___
	13	38737137	41090641	111	Loss	1.853e-57	-1.15226	1	FAM83H
	14	3448529	4684109	39	Loss	1.511e-07	-0.77569	1	ARF1
	15	3127833	21705939	540	Loss	5.352e-25	-0.36002	9	SLC2A1, EDN2, PPT1, RSPO1, CYP4A37, CYP4A38, CYP4A11, RPPH1, APEX1
	15	8896739	9126978	17	Loss	0.001881	-1.16668	___	___
	16	3106355	25615545	453	Loss	5.123e-30	-0.43128	37	MIR8862, MIR8852, MIR8853, cOR13M4, TAS2R41, CLCN1, CASP2, TAS2R40, TAS2R39, TAS2R38, TAS2R5, TAS2R3, SSBP1, HIPK2, LUC7L2, FMC1, MIR490, MTPN, MIR8847, ETF1, MIR8794-2, MIR8794-1, MIR8906, MIR8793-3, MIR8793-2, MIR8793-1, MIR8849, MIR8863, FASTK, MIR671, MIR8855, SSPO, KCNH2, NOS3, MIR8850, MIR8851, MIR153
	17	25786153	26104384	16	Gain	0.006768	0.69072	1	PPP1CB
	18	28346298	28752941	41	Loss	2.554e-18	-1.09042	1	HRAS
	18	40574876	42090566	80	Loss	1.48e-06	-0.513152	1	ZDHHC5
	18	44548561	58707863	721	Loss	1.25e-102	-0.618067	37	OR4S2, MYBPC3, ARHGAP1, SLC35C1, MIR8861, CTSD, H19, IGF2, MIR483, INS, TH, MIR8859A, MIR8859B, MRGPRG, MIR8860, CCND1, CPT1A, MIR8858, MRGPRF, GAL, NDUFS8, PPP1CA, CCS, MIR192, MEN1, SLC22A12, ESRRA, OTUB1, COX8A, RTN3, LGALS12, BAD, SLC3A2, BEST1, FTH1, PGA, PTGDR2
	20	3175933	15748126	277	Loss	5.25e-17	-0.41733	18	TXNRD3, RAB7A, SEC61A1, CNBP, ISY1, SLC6A6, RHO, PPIAP4, TIMP4, TAMM41, RPL32, PPARG, MIR885, GHRL, VHL, THUMPD3, OXTR, CAV3
	20	40245428	61176669	1217	Loss	1.301e-205	-0.674753	78	MIR135A-1, MIRLET7G, TLR9, MIR8800, MIR8799A, DAG1, NICN1, AMT, RHOA, CAMP, GNAI2, GNAT1, GPX1, MIR191, MIR425, COL7A1, CDC25A, PTH1R, LTF, CCR5, CCR3, CCR1, CCR9, MIR8801, MIR8803, MEF2B, UBA52, LSM4, INSL3, FAM32A, RAB8A, ADGRE5, PRKACA, MIR1199, MIR181D, MIR181C, MIR24-2, MIR199-1, AKAP8, SLC1A6, MIR27A, EPOR, MIR23A, RTBDN, RPSA, ACP5, P2RY11, ICAM1, PPAN, STXBP2, CD209, ADGRE1, CTXN1, ADAMTS…
	21	23899828	31298119	245	Loss	4.316e-17	-0.436841	14	CLNS1A, SERPINH1, RPS3, MIR326, SPCS2, UCP3, UCP2, MIR139, LRTOMT, IL18BP, cOR55B3, LOC610072, cOR51P3, COR52J8
	22	8330096	8587761	6	Loss	0.002395	-1.34314	___	___
	22	63884746	63938811	5	Loss	0.0001521	-1.64621	___	___
	24	19411338	50694917	895	Loss	2.065e-50	-0.397384	52	SLC23A2, PRNP, MIR103-2, MAVS, DEFB132, BCL2L1, POFUT1, AVP, FKBP1A, DEFB129, DEFB128, DEFB127, DEFB126, DEFB116, DEFB118, DEFB119, DEFB122, DEFB124, DYNLRB1, MAPRE1, ASIP, MIR499, RBM12, RALY, PROCR, CPNE1, MYL9, GHRH, PI3, SLPI, WFDC2, CE10, CTSA, MMP9, CD40, RPL27A, SULF2, AR, IL29L, UBE2V1, MC3R, EDN3, BMP7, PCK1, RAB22A, GNAS, MIR1-1, MIR133C, COL9A3, MIR8809, MIR124-3, MIR124-2
	25	32179850	54526848	450	Loss	4.64e-27	-0.410679	23	CLU, ADRA1A, COL4A4, CCL20, MIR320, HTR2B, PTMA, PDE6D, EIF4E2, UGT1A6, MIR8823, TRPM8, SAG, ACKR3, COL6A3, MLPH, MIR8822, cOR9S7P, COR9S5, COPS9, MIR149, K1F1A, STK25
	26	3013949	35576564	978	Loss	2.605e-58	-0.407546	43	RAN, TMEM132C, CDK2AP1, HCAR1, DIABLO, IL31, P2RX7, ATP2A2, VPS29, PPP1CC, MYL2, OAS1, OAS2, OAS3, NOS1, PEBP1, MIR8819, HSPB8, RPLP0, PLA2G1B, OASL, TRPV4, SELPLG, CRYBB2, CRYBA4, TFIP11, NEFH, EWSR1, LIF, SELENOM, GAL3ST1, SLC5A1, SPECC1L, ADORA2A, MMP11, ZDHHC8, MIR1306, MIR185, COMT, MIR301B, MIR130B, MAPK1, MIR8905
	27	3806740	10686207	314	Loss	6.754e-27	-0.487829	28	MIR148B, MIR615, MIR196A-2, HOTAIR, PFDN5, KRT1, KRT8, KRT18, KRT79, KRT4, KRT3, KRT76, KRT2, KRT73, KRT71, KRT5, KRT85, NR4A1, CELA1, AQP2, TMBIM6, LOC106557476, ADCY6, LYZF2, LALBA, PFKM, COL2A1, RAPGEF3
	27	40722472	48754475	266	Loss	5.334e-19	-0.454449	12	CD163, MIR141, TPI1, MIR200C, GNB3, CD4, GAPDH, VWF, KCNA5, KCNA1, SLC6A12, BID
	28	35460424	35547815	7	Gain	0.001594	1.02029	___	___
	28	43174110	44006257	24	Loss	5.113e-05	-1.11921	2	INPP5A, MIR202
	29	42963840	43659470	4	Loss	0.01511	-1.50163	___	___
	30	10447377	12386340	94	Loss	1.624e-05	-0.455017	3	RAD51, JMJD7, PLAG2G4B
	30	36846992	42252649	133	Loss	4.99e-20	-0.656466	4	UACA, CYP1A2, COX5A, MIR631
	31	38086447	42206520	109	Loss	2.254e-26	-0.831342	6	MX2, MX1, TFF3, TFF2, TFF1, CRYAA
	34	10241558	15393599	67	Loss	2.437e-09	-0.644372	4	SLC6A3, TERT, TRIP13, MIR8790
	34	20024596	20439860	29	Loss	0.0009611	-0.65722	1	AP2M1
	35	29198700	29406669	15	Loss	0.000176	-1.04792	___	___
	37	26566598	29360048	122	Loss	3.294e-24	-0.728433	10	CXCR2, AAMP, SLC11A1, MIR26B, USP37, MIR375, MIR1840, DES, SLC4A3, SPEG
	38	3072807	3207300	6	Loss	0.01405	-1.25351	___	___
	38	24267428	26700793	124	Loss	2.304e-15	-0.599446	15	FCER1G, NECTIN4, SLAMF1, NCSTN, SLAMF9, CRP, FCER1A, LOC488619, OR6N1, OR6P1, CD1B, CD1C, OR10K2, CD1A6, TLR5
	X	27785	1707281	30	Loss	1.647e-06	-0.846778	3	SHOX, ARSE, ARSH
	X	40691742	44916456	132	Loss	2.459e-13	-0.544652	7	USP11, GLOD5, TIMP1, SLC35A2, FOXP3, CCNB3, KDM5C
	X	94934493	94934893	5	Loss	0.002945	-1.45745	1	LOC403555
	X	120572372	126095666	135	Loss	4.744e-22	-0.694403	16	IDS, BGN, AVPR2, GDI1, F8, FUNDC2, MIR2114, VMA21, MIR224, MIR452, MIR105A, MIR105B, OPN1LW, SSR4, MIR718, MPP1
8DB	1	113076710	113299871	10	Loss	0.000789	-1.35573	1	CKM
	1	114520417	114802141	20	Loss	0.007258	-0.84439	7	CEACAM23, CEACAM24, CEACAM28, CAECAM1, CEACAM21, CEACAM30, CEACAM1
	2	26047344	26061291	4	Loss	0.00691	-1.85353	___	___
	3	10997391	14303530	22	Gain	0.00864	0.854277	___	___
	4	28672202	28672828	4	Loss	0.003363	-2.19098	___	___
	5	24586490	24680597	3	Loss	0.0004018	-2.46789	___	___
	5	37616541	37777272	9	Loss	0.007341	-1.11867	3	MYH8, MYH4, MYH1
	6	39464030	39467342	3	Loss	0.01638	-2.04597	___	___
	7	45472056	45487122	5	Gain	0.01964	1.56908	___	___
	9	61480354	61497202	7	Loss	0.001261	-1.54941	___	___
	12	5548279	5548679	5	Gain	3.293e-12	2.96571	1	BRD2
	14	3815068	5957867	51	Loss	6.949e-06	-0.689517	___	___
	16	17176501	17315400	9	Loss	0.01077	-1.26778	___	___
	17	62202425	62255890	11	Gain	0.01898	1.21172	___	___
	17	62265928	62288739	4	Loss	0.004654	-2.09411	___	___
	17	65760390	67021440	40	Loss	0.003693	-0.608424	1	ADORA3
	18	52119933	52190299	7	Gain	0.0009855	1.54076	1	CPT1A
	20	50140706	51096522	39	Loss	1.835e-05	-0.774807	4	SLC1A6, CfOLF4, ADGRE2, ADGRE3
	22	22555005	24275327	5	Loss	0.007303	-1.71044	___	___
	24	11934537	12020287	3	Loss	0.01007	-2.09962	___	___
	26	13568705	14071411	17	Loss	0.0001878	-1.07952	___	___
	30	10941505	10978356	3	Loss	0.0005968	-2.38947	___	___
	35	27060164	27281824	14	Gain	0.00564	1.03868	___	___
	X	55971240	56536213	6	Loss	0.002522	-1.34251	___	___
	X	94934693	94953587	5	Loss	3.716e-05	-1.88447	1	LOC403555
8D1	1	3743769	4055972	18	Loss	6.339e-06	-1.11621	___	___
	1	71712201	73240579	16	Loss	0.000584	-1.03429	___	___
	1	96905500	120632242	1183	Loss	8.3e-136	-0.608479	81	MIRLET7D, MIRLET7F, UBE2S, PRPF31, TMEM190, MIR371, TNNI3, ZNF331, NCR1, VN1R4, MIR8891, KLK14, MIR125A, KLK2, KLK1, MIRLET7E, MIR99B, KLK10, KLK9, KLK8, KLK7, KLK6, KLK5, KLK4, MIR150, RPS11, RPL13A, FLT3LG, MIR8890, NTF4, LHB, FTL, BAX, DHDH, HSD17B14, RPL18, CRX, ELSPBP1, SELENOW, C5AR1, ARHGAP35, SLC1A5, SNRPD2, MIR769, MIR330, VASP, FOSB, APOC2, APOC1, CEACAM16, LOC476445, XRCC1, GRIK5, RABA…
	2	61383275	61924215	31	Loss	3.073e-07	-0.903716	3	CNGB1, CCL17, CX3CL1
	2	71518858	88350276	625	Loss	2.134e-60	-0.558318	30	EPB41, TAF12, RCC1, SNHG3, PTAFR, SLC9A1, HMGN2, CD52, TMEM57, RHCE, CNR2, FUCA1, ID3, HTR1D, RPL11, MIR8897, CDC42, ALPL, DDOST, TAS1R2, SDHB, PADI6, CASP9, PDPN, MIR8896, MIIP, MFN2, PLOD1, NPPA, MIR8894
	3	44448605	65474100	397	Loss	5.806e-27	-0.476514	7	ST8SIA2, ACAN, RHCG, ANPEP, SEC11A, RPS17, HGFAC
	3	94328220	94601578	21	Loss	4.672e-09	-1.25623	2	IDUA, PDE6B
	4	39095481	39176964	13	Loss	0.004237	-1.26689	___	___
	5	11851760	85433615	1962	Loss	2.292e-109	-0.423839	95	MIR99A-2, MIRLET7A-2, MIR125B-1, NECTIN1, THY1, SLC37A4, SCN2B, MIR8871, CD3E, FXYD6, BACE1, APOC3, NCAM1, MIR34C, MIR34B, HTR3A, DRD2, IL18, ATM, CASP4, MMP12, MMP3, CASP12, MMP7, BIRC2, BIRC3, TEKT1, MIR8870, MIR195, MIR497, MIR324, SLC2A4, ZBTB4, TNFSF12, TNFSF13, EIF4A1, TP53, MIR8867, GUCY2D, RPL26, GP1BA, RCVRN, MYH2, MYH3, MYH8, MYH4, MYH1, TVP23B, ADORA2B, ALDH3A1, MIR8872, SREBF1, MIR33B…
	6	5116188	45419418	1368	Loss	3.216e-114	-0.517261	69	MIR2387, MIR590, CLDN3, CCL26, CCL24, POR, HSPB1, ZP3, SERPINE1, MIR106B, MIR93, MIR25, AZGP1, CYP3A26, CYP3A12, EPO, ACTB, EIF2AK1, RAC1, MIR589, MIR8873A, MIR8876, MIR8879, MIR339-1, CCDC189, TMEM265, SEPHS2, MAPK3, SULT1A1, C6H16orf82, PDGFA, SLC5A2, ITGAD, CTF1, MVP, CLN3, MIR8878, MIR8875, SCNN1B, ZP2, XYLT1, UMOD, GP2, RPS15A, ABCC1, MIR365-1, MIR193B, NDE1, PRM2, TNP2, MIR8874, DNASE1, PGB…
	6	66054714	66985559	25	Gain	0.002434	0.787681	1	UOX
	7	3028713	5143940	85	Loss	2.805e-12	-0.705496	5	CHI3L1, ADORA1, CYB5R1, TNNT2, PKP1
	7	34495839	48291359	436	Loss	2.104e-24	-0.431759	25	KMO, MIR350, MIR7180, MIR8881, PSEN2, TMEM63A, CD5L, BCAN, MIR9-1, RHBG, RAB25, SSR2, ARHGEF2, PKLR, MIR92B, MUC1, KRTCAP2, LMNA, TPM3, MIR190B, RPS27, RAB13, S100A4, S100A8, ATP5A1
	8	3159895	11289254	244	Loss	2.328e-13	-0.429714	11	LOC100682568, LOC100683286, SLC7A8, BCL2L2, PABPN1, MYH7, MIR208A, MIR208B, DHRS4, TGM1, CMA1
	8	50452619	77012978	486	Loss	1.19e-31	-0.475206	52	NPC2, ACYP1, NGB, DIO2, TSHR, MIR8884, GALC, TTC8, PSMC1, SERPINA1, BDKRB2, BDKRB1, AMN, DIO3, AMN, MIR342, MIR345, MIR8882, MIR203, MIR493, MIR665, MIR433, MIR127, MIR432, MIR136, MIR370, MIR379, MIR411, MIR299, MIR380, MIR323, MIR758, MIR329B, MIR329A, MIR494, MIR543, MIR495, MIR3958, MIR376A-3, MIR376C, MIR376A-2, MIR376B, MIR376A-1, MIR300, MIR1185, MIR381, MIR487B, MIR539, MIR889, MIR544, MI…
	9	3043801	63717615	2335	Loss	1.656e-172	-0.486039	147	HGS, PDE6G, ACTG1, MIR338, TIMP2, PRCD, SOCS3, ZACN, BIRC5, UNK, SYNGR2, GALK1, MIR6516, JPT1, SGSH, CYGB, ST6GALNAC1, ST6GALNAC2, RHBDF2, AANAT, MIR8886, SRP68, SUMO2, SLC9A3R1, SSTR2, ITGB3, SOX9, MIR8885, MAPT, MIR8841-1, MIR8841-2, GH1, DDX5, APOH, ARSG, KCNJ16, KCNJ2, GJC1, HCRT, RARA, MIR152, XYLT2, ITGA2B, JUP, TCAP, MIR10A, NME1, NME2, SERF2, RPL19, EIF1, SLC4A1, PPY, KRT14, RPL23, GNGT2,…
	9	25057735	25213958	14	Gain	0.004992	0.501775	3	KRT12, KRT23, KRT28
	9	37426742	37502339	4	Gain	0.001947	1.66755	___	___
	9	51505008	54734686	202	Loss	6.356e-12	-0.932855	12	GRIN1, FUT7, PTGDS, MIR126, LHX3, CANF2, ABO, OBP2B, ADAMTS13, RPL7A, DBH, GBGT1
	10	3032614	4862185	196	Loss	9.344e-14	-0.488477	5	PMEL, MIP, NACA, MYO1A, STAT6
	10	19553459	33637468	463	Loss	1.131e-57	-0.633216	27	ARSA, SELENOO, PPARA, MIRLET7B, MIRLET7A-1, MIR1249, PRR5, ARHGAP8, CYB5R3, MIR33A, MIR8829, CYP2D15, ST13, MCHR1, RPL3, PDGFB, APOBEC3Z3, EIF3L, LGALS1, LGALS2, MIR8828, MIR1835, SSTR3, IL2RB, MIR8827, MYH9, HMOX1
	10	47950429	48875874	38	Loss	0.0006049	-0.668409	1	COX5B
	10	71338076	72454134	45	Loss	0.0002368	-0.613241	2	ANXA4, SNRPG
	11	4832878	7886586	72	Loss	6.859e-05	-0.525376	2	CANX, PROP1
	12	3327614	16044494	595	Loss	3.514e-56	-0.554529	52	RPP21, DLA88, DLA-12, DLA-64, DDX39B, ATP6V1G2, NFKBIL1, LY6G5C, CLIC1, HSP70, CYP21A2, LTA, TNF, LTB, DLA-DOB, TAP2, PSMB8, TAP1, PSMB9, DLA-DMB, DLA-DMA, BRD2, DLA-DOA, SLC39A7, RING1, VPS52, RPS18, PFDN6, AGER, DLA-DRA, MLN, HLA-DRB1, DLA-DQA1, DLA-DQB1, MIR219-1, B3GALT4, TAPBP, BAK1, MIR8832, HMGA1, NUDT3, RPS10, SNRPC, PPARD, RPL10A, CLPS, MAPK14, PNPLA1, PIM1, VEGFA, SLC29A1, SLC35B2
	13	38511760	41812153	154	Loss	5.087e-55	-1.0377	2	ZNF252, FAM83H
	14	3448529	11699420	198	Loss	4.552e-12	-0.459739	3	ARF1, PODXL, LEP
	15	7984127	9134025	33	Loss	0.001962	-1.02648	___	___
	15	9686526	10014915	12	Gain	0.001528	0.909469	___	___
	16	3097530	25597655	453	Loss	1.693e-26	-0.442606	37	MIR8862, MIR8852, MIR8853, cOR13M4, TAS2R41, CLCN1, CASP2, TAS2R40, TAS2R39, TAS2R38, TAS2R5, TAS2R3, SSBP1, HIPK2, LUC7L2, FMC1, MIR490, MTPN, MIR8847, ETF1, MIR8794-2, MIR8794-1, MIR8906, MIR8793-3, MIR8793-2, MIR8793-1, MIR8849, MIR8863, FASTK, MIR671, MIR8855, SSPO, KCNH2, NOS3, MIR8850, MIR8851, MIR153
	16	34072736	34073294	3	Loss	0.003002	-2.27771	___	___
	18	28346298	28357716	7	Loss	0.01243	-1.29258	___	___
	18	28392040	28752941	25	Loss	8.5e-12	-1.21015	1	HRAS
	18	45075492	58462349	709	Loss	8.417e-102	-0.674365	36	MYBPC3, ARHGAP1, SLC35C1, MIR8861, CTSD, H19, IGF2, MIR483, INS, TH, MIR8859A, MIR8859B, MRGPRG, MIR8860, CCND1, CPT1A, MIR8858, MRGPRF, GAL, NDUFS8, PPP1CA, CCS, MIR192, MEN1, SLC22A12, ESRRA, OTUB1, COX8A, RTN3, LGALS12, BAD, SLC3A2, BEST1, FTH1, PGA, PTGDR2
	20	3155051	15748126	278	Loss	5.837e-15	-0.434526	18	TXNRD3, RAB7A, SEC61A1, CNBP, ISY1, SLC6A6, RHO, PPIAP4, TIMP4, TAMM41, RPL32, PPARG, MIR885, GHRL, VHL, THUMPD3, OXTR, CAV3
	20	40245428	61176669	1217	Loss	1.955e-190	-0.700082	43	TLR9, GNAI2, GNAT1, DAG1, NICN1, AMT, RHOA, GPX1, COL7A1, CAMP, CDC25A, PTH1R, CCR5, CCR3, CCR1, UBA52, UB-RPL40, LSM4, INSL3, RAB8A, AKAP8, SLC1A6, CfOLF4, EMR2, EMR3, CD97, PRKACA, RTBDN, EPOR, STXBP2, CD209, CTXN1, CCL25, EMR4P, EMR1, CAPS, FUT6, FUT6, MAP2K2, TJP3, OAZ1, ELANE, MADCAM1
	21	23960584	29803057	175	Loss	1.714e-11	-0.46985	11	CLNS1A, SERPINH1, RPS3, MIR326, SPCS2, UCP3, UCP2, MIR139, LRTOMT, IL18BP, cOR55B3
	21	43146896	43895610	21	Loss	0.0003057	-0.89564	3	KCNC1, TPH1, SAA1
	22	62258024	64249882	57	Loss	0.0001128	-0.575071	2	F7, ATP4B
	24	19773633	50694917	879	Loss	9.391e-62	-0.47706	51	PRNP, MIR103-2, MAVS, DEFB132, BCL2L1, POFUT1, AVP, FKBP1A, DEFB129, DEFB128, DEFB127, DEFB126, DEFB116, DEFB118, DEFB119, DEFB122, DEFB124, DYNLRB1, MAPRE1, ASIP, MIR499, RBM12, RALY, PROCR, CPNE1, MYL9, GHRH, PI3, SLPI, WFDC2, CE10, CTSA, MMP9, CD40, RPL27A, SULF2, AR, IL29L, UBE2V1, MC3R, EDN3, BMP7, PCK1, RAB22A, GNAS, MIR1-1, MIR133C, COL9A3, MIR8809, MIR124-3, MIR124-2
	25	32841710	54526848	432	Loss	3.962e-19	-0.388143	17	CLU, ADRA1A, COL4A4, CCL20, MIR320, HTR2B, PTMA, PDE6D, EIF4E2, UGT1A6, MIR8823, TRPM8, SAG, ACKR3, COL6A3, MLPH, MIR8822
	26	3013949	35634423	979	Loss	8.403e-61	-0.450063	43	RAN, TMEM132C, CDK2AP1, HCAR1, DIABLO, IL31, P2RX7, ATP2A2, VPS29, PPP1CC, MYL2, OAS1, OAS2, OAS3, NOS1, PEBP1, MIR8819, HSPB8, RPLP0, PLA2G1B, OASL, TRPV4, SELPLG, CRYBB2, CRYBA4, TFIP11, NEFH, EWSR1, LIF, SELENOM, GAL3ST1, SLC5A1, SPECC1L, ADORA2A, MMP11, ZDHHC8, MIR1306, MIR185, COMT, MIR301B, MIR130B, MAPK1, MIR8905
	27	3501576	10024386	309	Loss	2.487e-21	-0.476439	28	MIR148B, MIR615, MIR196A-2, HOTAIR, PFDN5, KRT1, KRT8, KRT18, KRT79, KRT4, KRT3, KRT76, KRT2, KRT73, KRT71, KRT5, KRT85, NR4A1, CELA1, AQP2, TMBIM6, LOC106557476, ADCY6, LYZF2, LALBA, PFKM, COL2A1, RAPGEF3
	27	40458959	48439628	271	Loss	1.489e-18	-0.477661	12	CD163, MIR141, TPI1, MIR200C, GNB3, CD4, GAPDH, VWF, KCNA5, KCNA1, SLC6A12, BID
	28	18836687	19121307	12	Loss	0.0115	-1.32014	1	MIR8816
	28	39247800	44034459	55	Loss	3.255e-06	-0.995459	4	MGMT, INPP5A, MIR8817, MIR202
	30	10868684	12145897	61	Loss	2.746e-07	-0.665102	2	JMJD7, PLAG2G4B
	30	32257277	42278738	245	Loss	5.059e-22	-0.547564	11	RAB11A, MAP2K1, RPL4, SMAD3, CLN6, ANP32A, NOX5, UACA, CYP1A2, COX5A, MIR631
	30	40985382	41331758	17	Loss	0.005423	-1.39112	1	MIR631
	31	38060974	42206520	111	Loss	4.439e-24	-0.833572	6	MX2, MX1, TFF3, TFF2, TFF1, CRYAA
	33	32049057	33580237	50	Loss	0.0002121	-0.612469	1	TFRC
	34	10129634	15536316	72	Loss	1.016e-10	-0.717634	5	SLC6A3, TERT, SRD5A1, TRIP13, MIR8790
	34	20097088	20439860	21	Loss	0.00188	-0.849695	___	___
	35	29136969	29406669	16	Loss	0.0001082	-1.11661	___	___
	36	17493290	17737703	4	Gain	0.001745	1.90647	___	___
	37	26085406	33896643	185	Loss	6.847e-20	-0.598529	12	CXCR2, AAMP, SLC11A1, MIR26B, USP37, MIR375, MIR1840, DES, SLC4A3, SPEG, MIR8795, CLN
	38	23303609	26700793	163	Loss	1.317e-23	-0.69739	16	APOA2, FCER1G, NECTIN4, SLAMF1, NCSTN, SLAMF9, CRP, FCER1A, LOC488619, OR6N1, OR6P1, CD1B, CD1C, OR10K2, CD1A6, TLR5
	X	28290	1540400	27	Loss	3.354e-07	-0.99126	3	SHOX, ARSE, ARSH
	X	35833954	42371473	151	Loss	1.652e-11	-0.526388	10	MAOA, MAOB, KDM6A, MIR221, MIR222, USP11, GLOD5, TIMP1, SLC35A2, FOXP3
	X	94934493	94934893	5	Loss	0.0006731	-1.67247	1	LOC403555
	X	120041397	126087616	138	Loss	1.745e-18	-0.70711	16	IDS, BGN, AVPR2, GDI1, F8, FUNDC2, MIR2114, VMA21, MIR224, MIR452, MIR105A, MIR105B, OPN1LW, SSR4, MIR718, MPP1
8D2	1	54996183	55000224	3	Gain	0.003782	2.27861	1	QKI
	3	94367912	94456233	5	Loss	1.516e-06	-1.82417	1	IDUA
	5	79287006	79293500	3	Gain	0.001488	2.20098	___	___
	6	39410061	39410612	3	Gain	0.0008833	2.23631	___	___
	13	38751747	41090641	108	Loss	1.756e-42	-0.994817	1	FAM83H
	14	3590259	4292294	27	Loss	1.861e-06	-0.852957	1	ARF1
	18	28392040	28752941	25	Loss	8.562e-10	-0.9937	1	HRAS
	27	45944810	45947948	3	Gain	3.052e-05	2.17861	___	___
	31	38164346	42206520	108	Loss	4.275e-24	-0.779447	6	MX2, MX1, TFF3, TFF2, TFF1, CRYAA
	X	94934493	94934893	5	Loss	9.121e-07	-1.84958	1	LOC403555
9B2	2	13627429	13633609	3	Gain	0.008083	1.4384	___	___
	6	31942092	32222866	9	Gain	2.429e-05	0.908547	___	___
	7	43139573	43141557	3	Gain	0.003693	1.7492	___	___
	9	15063660	15409086	16	Gain	7.132e-05	0.709223	___	___
	9	53133503	53299942	12	Loss	0.0008551	-0.831929	1	ADAMTS13
	13	5400311	5450761	3	Gain	0.00146	1.88213	___	___
	22	48332687	48382756	4	Gain	0.003305	1.50671	___	___
	24	6663582	7399933	6	Gain	0.004426	1.15962	___	___
	30	30881192	30884147	5	Gain	0.001917	1.22603	___	___
	X	94934493	94934893	5	Loss	0.0003414	-1.06124	1	LOC403555
16A	1	102775086	102786757	4	Gain	0.002815	1.37702	___	___
	2	26047344	26074836	5	Loss	0.004172	-0.926128	1	LOC478001
	2	78489875	78495419	6	Gain	5.576e-06	1.42097	___	___
	6	39410061	39410612	3	Gain	0.0045	1.53754	___	___
	7	23851389	23951609	5	Gain	9.736e-05	1.52195	1	ANGPTL1
	7	28519254	28628245	5	Gain	0.00303	1.37746	___	___
	9	26735760	26769733	3	Gain	0.002353	2.34224	___	___
	12	7963729	8248308	12	Gain	2.487e-06	1.03924	1	MAPK14
	15	9686229	10011634	12	Gain	1.222e-06	1.03343	___	___
	15	12300064	12421369	3	Gain	0.009116	1.50181	___	___
	17	24819255	24889473	3	Gain	0.004316	2.55723	___	___
	17	52001832	52004835	3	Gain	0.0006347	2.13245	___	___
	17	56906849	56917359	5	Loss	3.059e-07	-1.47242	1	ATP1A1
	18	57698802	57710726	3	Gain	3.574e-08	2.11421	___	___
	20	43064506	43072812	3	Loss	0.001768	-1.60653	___	___
	20	56287296	56287496	3	Gain	0.003807	2.1997	1	EMR4P
	24	26599129	26602516	3	Gain	0.01	1.58363	___	___
	25	27136139	27804048	6	Gain	0.002966	1.49818	___	___
	X	33006568	33006968	5	Gain	0.004422	1.55211	1	RPGR
	X	38081951	38439367	3	Gain	0.005909	1.83888	___	___
	X	94934493	94934893	5	Loss	1.353e-12	-1.734	1	LOC403555
20A	1	101805136	102097416	16	Gain	0.0001485	0.582957	___	___
	6	52887202	52955272	4	Gain	0.001298	1.73511	___	___
	9	23450710	23451859	6	Gain	0.001097	1.27418	1	G6PC
	9	33749086	34018354	4	Gain	0.0008776	1.62641	___	___
	12	5548279	5548679	5	Loss	0.0002895	-1.86675	1	BRD2
	13	38737137	41913794	152	Loss	3.213e-18	-0.571475	2	ZNF252, FAM83H
	14	3590259	3785436	12	Loss	0.0001267	-1.1516	___	___
	30	17631772	17698275	3	Gain	0.0126	1.8115	1	FBN1
	35	25524444	25736686	10	Loss	0.00118	-1.11344	___	___
	X	94934493	94934893	5	Loss	1.207e-11	-2.34147	1	LOC403555
32DA	1	101651469	101801971	5	Loss	0.0002194	-2.10277	1	MIR8893
	2	80115555	80116831	3	Loss	7.672e-10	-2.9791	___	___
	3	94328220	94601578	21	Loss	1.14e-08	-0.904482	2	IDUA, PDE6B
	7	4476833	4520416	4	Loss	0.0001508	-2.0435	1	TNNT2
	8	42142127	42251329	6	Loss	6.62e-06	-1.42376	___	___
	10	14568628	14584717	3	Loss	0.00351	-1.58362	___	___
	10	18197144	18626917	6	Loss	0.0001192	-1.22369	___	___
	10	71697039	71811413	6	Loss	0.0001796	-1.184	___	___
	11	6364064	6615389	17	Loss	2.042e-08	-0.968724	___	___
	13	38737137	40970657	107	Loss	2.963e-54	-0.903293	1	FAM83H
	14	3583157	3957651	18	Loss	2.315e-11	-1.07381	1	ARF1
	14	11689491	11691762	3	Loss	8.827e-06	-1.85268	___	___
	17	62202114	62207677	5	Gain	2.075e-05	1.6141	___	___
	18	28346298	28752941	41	Loss	2.272e-18	-0.873907	1	HRAS
	18	54725364	54761902	9	Gain	7.569e-13	0.990802	1	MIR8858
	22	63884746	64056001	8	Loss	4.986e-06	-1.15738	___	___
	25	53067875	54544002	55	Loss	2.429e-21	-0.852012	7	cOR9S7P, COR9S5, COPS9, MIR149, KIF1A, STK25, PDCD
	31	38833003	42206520	96	Loss	1.28e-34	-0.797884	4	TFF3, TFF2, TFF1, CRYAA
	33	32103071	32207566	7	Loss	0.0001664	-1.1896	___	___
	X	94934493	94934893	5	Loss	4.256e-14	-2.38591	1	LOC403555
40DM	1	3595771	4141295	31	Loss	1.712e-09	-0.951508	___	___
	1	61554264	62161061	10	Gain	0.0006842	1.20111	1	PLN
	1	99022826	125274274	1248	Loss	9.497e-187	-0.636509	83	MIRLET7D, MIRLET7F, UBE2S, PRPF31, TMEM190, MIR371, TNNI3, ZNF331, NCR1, VN1R4, MIR8891, KLK14, MIR125A, KLK2, KLK1, MIRLET7E, MIR99B, KLK10, KLK9, KLK8, KLK7, KLK6, KLK5, KLK4, MIR150, RPS11, RPL13A, FLT3LG, MIR8890, NTF4, LHB, FTL, BAX, DHDH, HSD17B14, RPL18, CRX, ELSPBP1, SELENOW, C5AR1, ARHGAP35, SLC1A5, SNRPD2, MIR769, MIR330, VASP, FOSB, APOC2, APOC1, CEACAM16, LOC476445, XRCC1, GRIK5, RABA…
	2	4245110	4429673	9	Loss	0.005758	-1.14607	___	___
	2	27850702	88356092	1427	Loss	2.089e-94	-0.424534	65	IL2RA, GDI2, AKR1C3, SLC23A1, PFDN1, ANKHD1, EIF4EBP3, NR3C1, SPINK5, GPX8, MIR449A, MIR449B, IL6ST, CDK2AP1, MIR582, HTR1A, AK6, TAF9, OCLN, SMN, BTF3, MIR8813-2, GOT2, CES1, CNGB1, CCL17, CX3CL1, MIR138B, MT1E, MT2A, MT4, CES5A, SLC6A2, NOD2, AZIN2, EPB41, TAF12, RCC1, SNHG3, PTAFR, SLC9A1, HMGN2, CD52, TMEM57, RHCE, CNR2, FUCA1, ID3, HTR1D, RPL11, MIR8897, CDC42, ALPL, DDOST, TAS1R2, SDHB, PAD…
	3	50310885	74134723	462	Loss	7.29e-37	-0.471634	11	ST8SIA2, ACAN, RHCG, ANPEP, SEC11A, RPS17, HGFAC, CD38, ZNF518B, WDR1, SLC2A9
	3	94229598	94601578	27	Loss	5.988e-18	-1.35666	3	TMED11, IDUA, PDE6B
	4	8245992	8440192	6	Gain	0.0003157	1.64859	___	___
	4	11557555	12813917	46	Loss	1.519e-09	-0.780741	1	MIR1841
	4	22774903	23710681	40	Gain	2.626e-05	0.680089	___	___
	4	23721521	63527037	707	Loss	1.293e-29	-0.340974	37	TACR2, PRF1, MYOZ1, PLAU, AP3M1, KCNMA1, RPS24, MIR346, BMPR1A, LMAN2, MIR1271, HRH2, MSX2, NKX2-5, ATP6V0E1, NPM1, KCNMB1, MIR218-2, MIR103-1, MIR146A, MIR8902, ADRA1B, IL12B, MED7, HAVCR2, HAVCR1, ATOX1, MIR145, GPX3, RPS14, TCOF1, ARSI, PDGFRB, PDE6A, ADRB2, MIR378, MIR143
	4	85424582	87080901	3	Gain	0.02339	1.7589	___	___
	4	89346884	91436263	22	Loss	0.0001109	-0.82496	___	___
	5	3746340	12789727	142	Loss	2.711e-09	-0.448252	2	B3GAT1, MIR8868
	5	13725685	87129248	1911	Loss	1.584e-176	-0.50188	97	MIR99A-2, MIRLET7A-2, MIR125B-1, NECTIN1, THY1, SLC37A4, SCN2B, MIR8871, CD3E, FXYD6, BACE1, APOC3, NCAM1, MIR34C, MIR34B, HTR3A, DRD2, IL18, ATM, CASP4, MMP12, MMP3, CASP12, MMP7, BIRC2, BIRC3, TEKT1, MIR8870, MIR195, MIR497, MIR324, SLC2A4, ZBTB4, TNFSF12, TNFSF13, EIF4A1, TP53, MIR8867, GUCY2D, RPL26, GP1BA, RCVRN, MYH2, MYH3, MYH8, MYH4, MYH1, TVP23B, ADORA2B, ALDH3A1, MIR8872, SREBF1, MIR33B…
	6	3570334	45508968	1410	Loss	2.594e-203	-0.62418	70	GUSB, MIR2387, MIR590, CLDN3, CCL26, CCL24, POR, HSPB1, ZP3, SERPINE1, MIR106B, MIR93, MIR25, AZGP1, CYP3A26, CYP3A12, EPO, ACTB, EIF2AK1, RAC1, MIR589, MIR8873A, MIR8876, MIR8879, MIR339-1, CCDC189, TMEM265, SEPHS2, MAPK3, SULT1A1, C6H16orf82, PDGFA, SLC5A2, ITGAD, CTF1, MVP, CLN3, MIR8878, MIR8875, SCNN1B, ZP2, XYLT1, UMOD, GP2, RPS15A, ABCC1, MIR365-1, MIR193B, NDE1, PRM2, TNP2, MIR8874, DNASE…
	7	3028713	5143940	85	Loss	4.929e-21	-0.830992	5	CHI3L1, ADORA1, CYB5R1, TNNT2, PKP1
	7	8785869	9116281	20	Loss	0.0001017	-0.874024	2	IL10, PIGR
	7	38392596	38448091	8	Gain	0.01024	1.12646	___	___
	7	43288417	48079909	267	Loss	1.142e-40	-0.641771	18	CD5L, BCAN, MIR9-1, RHBG, RAB25, SSR2, ARHGEF2, PKLR, MIR92B, MUC1, KRTCAP2, LMNA, TPM3, MIR190B, RPS27, RAB13, S100A4, S100A8
	7	81116500	81134936	4	Gain	0.01007	1.67098	___	___
	8	4450790	7417136	197	Loss	1.702e-22	-0.55599	8	SLC7A8, BCL2L2, PABPN1, MYH7, MIR208A, MIR208B, DHRS4, TGM1
	8	34023130	38408146	82	Gain	4.094e-05	0.463927	3	LGALS3, RTN1, MIR8883
	8	65585942	76871354	283	Loss	7.883e-44	-0.665107	43	SERPINA1, BDKRB2, BDKRB1, AMN, DIO3, AMN, MIR342, MIR345, MIR8882, MIR203, MIR493, MIR665, MIR433, MIR127, MIR432, MIR136, MIR370, MIR379, MIR411, MIR299, MIR380, MIR323, MIR758, MIR329B, MIR329A, MIR494, MIR543, MIR495, MIR3958, MIR376A-3, MIR376C, MIR376A-2, MIR376B, MIR376A-1, MIR300, MIR1185, MIR381, MIR487B, MIR539, MIR889, MIR544, MIR487A, MIR382
	9	3043801	64385027	2343	Loss	3.583e-273	-0.560167	148	HGS, PDE6G, ACTG1, MIR338, TIMP2, PRCD, SOCS3, ZACN, BIRC5, UNK, SYNGR2, GALK1, MIR6516, JPT1, SGSH, CYGB, ST6GALNAC1, ST6GALNAC2, RHBDF2, AANAT, MIR8886, SRP68, SUMO2, SLC9A3R1, SSTR2, ITGB3, SOX9, MIR8885, MAPT, MIR8841-1, MIR8841-2, GH1, DDX5, APOH, ARSG, KCNJ16, KCNJ2, GJC1, HCRT, RARA, MIR152, XYLT2, ITGA2B, JUP, TCAP, MIR10A, NME1, NME2, SERF2, RPL19, EIF1, SLC4A1, PPY, KRT14, RPL23, GNGT2,…
	10	3032614	36371433	908	Loss	1.904e-73	-0.471251	36	PMEL, MIP, NACA, MYO1A, STAT6, MIR26A-2, IFNG, MDM2, ARSA, SELENOO, PPARA, MIRLET7B, MIRLET7A-1, MIR1249, PRR5, ARHGAP8, CYB5R3, MIR33A, MIR8829, CYP2D15, ST13, MCHR1, RPL3, PDGFB, APOBEC3Z3, EIF3L, LGALS1, LGALS2, MIR8828, MIR1835, SSTR3, IL2RB, MIR8827, MYH9, HMOX1, TIMP3
	10	48015455	48498041	29	Loss	5.661e-07	-0.895309	1	COX5B
	10	50466118	50528377	3	Loss	0.02123	-1.7685	___	___
	10	70675113	70872254	9	Loss	0.00109	-1.17981	___	___
	10	72071513	72452920	13	Loss	3.682e-06	-1.20115	___	___
	11	4476470	6600380	75	Loss	1.251e-05	-0.507784	2	CANX, PROP1
	11	21034135	22762533	13	Gain	0.006066	0.965234	___	___
	11	26069267	27583597	28	Loss	0.002442	-0.661636	___	___
	11	30064384	30492748	8	Gain	0.0001702	1.36587	1	IL33
	11	43756798	43893635	4	Loss	0.01989	-1.53719	4	IFNA5, IFNA6, IFNA8, IFNA7
	11	54007206	55418586	95	Loss	7.241e-13	-0.621017	4	CNTFR, CCL27, CCL19, CCL21, CA9
	11	70691410	77297033	90	Loss	1.447e-10	-0.588682	1	TLR4
	12	3462126	15711801	562	Loss	2.056e-55	-0.519978	51	DLA88, DLA-12, DLA-64, DDX39B, ATP6V1G2, NFKBIL1, LY6G5C, CLIC1, HSP70, CYP21A2, LTA, TNF, LTB, DLA-DOB, TAP2, PSMB8, TAP1, PSMB9, DLA-DMB, DLA-DMA, BRD2, DLA-DOA, SLC39A7, RING1, VPS52, RPS18, PFDN6, AGER, DLA-DRA, MLN, HLA-DRB1, DLA-DQA1, DLA-DQB1, MIR219-1, B3GALT4, TAPBP, BAK1, MIR8832, HMGA1, NUDT3, RPS10, SNRPC, PPARD, RPL10A, CLPS, MAPK14, PNPLA1, PIM1, VEGFA, SLC29A1, SLC35B2
	13	13148524	13150160	4	Loss	0.001064	-1.7715	___	___
	13	31802600	32165230	3	Gain	0.001377	2.02309	___	___
	13	36669271	42404409	193	Loss	1.519e-79	-1.06533	3	MIR151, ZNF252, FAM83H
	13	48515948	48631950	10	Loss	0.004496	-1.04983	___	___
	14	3509809	3904635	17	Loss	1.688e-13	-1.47668	1	ARF1
	15	3491638	5405811	49	Loss	0.0003495	-0.548124	2	SLC2A1, EDN2
	15	6157497	21396795	434	Loss	1.388e-37	-0.494142	6	RSPO1, CYP4A37, CYP4A38, CYP4A11, RPPH1, APEX1
	15	33335431	33336615	3	Gain	0.0008278	2.06728	___	___
	15	44608544	45418122	7	Loss	0.009153	-1.37169	___	___
	16	3097530	25657322	457	Loss	1.058e-37	-0.480623	37	MIR8862, MIR8852, MIR8853, cOR13M4, TAS2R41, CLCN1, CASP2, TAS2R40, TAS2R39, TAS2R38, TAS2R5, TAS2R3, SSBP1, HIPK2, LUC7L2, FMC1, MIR490, MTPN, MIR8847, ETF1, MIR8794-2, MIR8794-1, MIR8906, MIR8793-3, MIR8793-2, MIR8793-1, MIR8849, MIR8863, FASTK, MIR671, MIR8855, SSPO, KCNH2, NOS3, MIR8850, MIR8851, MIR153
	16	30343334	30484525	5	Loss	0.006012	-1.46382	1	ADRB3
	16	48022354	48190813	11	Gain	0.0006969	1.18313	___	___
	16	56904229	61873244	51	Loss	0.0002113	-0.562477	3	MCPH1, ANGPT2, DEFB1
	17	3177345	3851673	11	Loss	0.01096	-1.18842	1	TPO
	17	27069369	27071658	4	Loss	0.0001135	-1.76715	___	___
	17	40738455	41262379	10	Gain	0.001126	1.02765	1	FOXI3
	17	62199928	62262893	15	Gain	1.951e-06	0.982273	___	___
	18	28326339	28371621	13	Loss	0.0009531	-1.00556	___	___
	18	28392040	28752941	25	Loss	1.531e-25	-1.65298	1	HRAS
	18	41594948	41990693	22	Loss	1.6e-08	-1.06956	___	___
	18	42264111	44275104	83	Gain	2.121e-06	0.501819	4	cOR8U2, cOR8V11, CfOLF1, DLA-79
	18	45099690	58462349	706	Loss	6.284e-140	-0.728975	36	MYBPC3, ARHGAP1, SLC35C1, MIR8861, CTSD, H19, IGF2, MIR483, INS, TH, MIR8859A, MIR8859B, MRGPRG, MIR8860, CCND1, CPT1A, MIR8858, MRGPRF, GAL, NDUFS8, PPP1CA, CCS, MIR192, MEN1, SLC22A12, ESRRA, OTUB1, COX8A, RTN3, LGALS12, BAD, SLC3A2, BEST1, FTH1, PGA, PTGDR2
	20	3286939	15748126	276	Loss	2.348e-29	-0.552539	18	TXNRD3, RAB7A, SEC61A1, CNBP, ISY1, SLC6A6, RHO, PPIAP4, TIMP4, TAMM41, RPL32, PPARG, MIR885, GHRL, VHL, THUMPD3, OXTR, CAV3
	20	40230131	61228538	1219	Loss	5.058e-292	-0.803022	78	MIR135A-1, MIRLET7G, TLR9, MIR8800, MIR8799A, DAG1, NICN1, AMT, RHOA, CAMP, GNAI2, GNAT1, GPX1, MIR191, MIR425, COL7A1, CDC25A, PTH1R, LTF, CCR5, CCR3, CCR1, CCR9, MIR8801, MIR8803, MEF2B, UBA52, LSM4, INSL3, FAM32A, RAB8A, ADGRE5, PRKACA, MIR1199, MIR181D, MIR181C, MIR24-2, MIR199-1, AKAP8, SLC1A6, MIR27A, EPOR, MIR23A, RTBDN, RPSA, ACP5, P2RY11, ICAM1, PPAN, STXBP2, CD209, ADGRE1, CTXN1, ADAMTS…
	21	15409155	15792396	6	Gain	0.00585	1.36728	___	___
	21	24629542	29727472	156	Loss	1.853e-14	-0.510725	10	SERPINH1, RPS3, MIR326, SPCS2, UCP3, UCP2, MIR139, LRTOMT, IL18BP, cOR55B3
	21	37156261	37161535	3	Gain	0.008309	1.85936	___	___
	21	43145607	43918848	23	Loss	1.044e-06	-0.951317	3	KCNC1, TPH1, SAA1
	22	3162986	3252233	9	Loss	6.235e-06	-1.41704	1	ATP7B
	22	61738854	64046236	78	Loss	6.549e-09	-0.609453	1	F7, ATP4B
	23	31266378	31282108	3	Gain	0.008678	1.85524	___	___
	24	19413524	50694917	894	Loss	3.508e-116	-0.592939	52	SLC23A2, PRNP, MIR103-2, MAVS, DEFB132, BCL2L1, POFUT1, AVP, FKBP1A, DEFB129, DEFB128, DEFB127, DEFB126, DEFB116, DEFB118, DEFB119, DEFB122, DEFB124, DYNLRB1, MAPRE1, ASIP, MIR499, RBM12, RALY, PROCR, CPNE1, MYL9, GHRH, PI3, SLPI, WFDC2, CE10, CTSA, MMP9, CD40, RPL27A, SULF2, AR, IL29L, UBE2V1, MC3R, EDN3, BMP7, PCK1, RAB22A, GNAS, MIR1-1, MIR133C, COL9A3, MIR8809, MIR124-3, MIR124-2
	25	32207294	54544002	450	Loss	1.439e-47	-0.538863	24	CLU, ADRA1A, COL4A4, CCL20, MIR320, HTR2B, PTMA, PDE6D, EIF4E2, UGT1A6, MIR8823, TRPM8, SAG, ACKR3, COL6A3, MLPH, MIR8822, cOR9S7P, COR9S5, COPS9, MIR149, K1F1A, STK25, PDCD1
	26	3263937	41823027	1019	Loss	2.295e-89	-0.48861	45	RAN, TMEM132C, CDK2AP1, HCAR1, DIABLO, IL31, P2RX7, ATP2A2, VPS29, PPP1CC, MYL2, OAS1, OAS2, OAS3, NOS1, PEBP1, MIR8819, HSPB8, RPLP0, PLA2G1B, OASL, TRPV4, SELPLG, CRYBB2, CRYBA4, TFIP11, NEFH, EWSR1, LIF, SELENOM, GAL3ST1, SLC5A1, SPECC1L, ADORA2A, MMP11, ZDHHC8, MIR1306, MIR185, COMT, MIR301B, MIR130B, MAPK1, MIR8905, PTEN, LIPF
	27	3060277	3204745	7	Gain	0.01872	1.16591	1	cOR9K3
	27	3806954	10054434	307	Loss	2.43e-41	-0.608341	28	MIR148B, MIR615, MIR196A-2, HOTAIR, PFDN5, KRT1, KRT8, KRT18, KRT79, KRT4, KRT3, KRT76, KRT2, KRT73, KRT71, KRT5, KRT85, NR4A1, CELA1, AQP2, TMBIM6, LOC106557476, ADCY6, LYZF2, LALBA, PFKM, COL2A1, RAPGEF3
	27	40872735	48754475	257	Loss	7.798e-22	-0.493076	11	MIR141, TPI1, MIR200C, GNB3, CD4, GAPDH, VWF, KCNA5, KCNA1, SLC6A12, BID
	28	12757937	44132030	614	Loss	5.264e-26	-0.347232	17	GOT1, ABCC2, KCNIP2, MIR146B, ACTR1A, MIR1307, MIR8816, ADRB1, PNLIPRP1, PRDX3, MCMBP, FGFR2, MIR8817, MGMT, INPP5A, MIR202, CYP2E1
	30	8839333	12161482	98	Loss	1.254e-10	-0.573114	4	SRP14, RAD51, JMJD7, PLA2G4B
	30	31634414	42923825	278	Loss	1.838e-30	-0.558275	11	RAB11A, MAP2K1, RPL4, SMAD3, CLN6, ANP32A, NOX5, UACA, CYP1A2, COX5A, MIR631
	31	29561688	29876988	8	Loss	0.005261	-1.16485	1	SOD1
	31	38086447	42206520	109	Loss	1.219e-41	-1.01564	6	MX2, MX1, TFF3, TFF2, TFF1, CRYAA
	32	27114696	27370589	11	Gain	0.01294	0.998075	___	___
	3	4628817	7044972	11	Gain	0.01072	1.00248	___	___
	33	30063285	33580237	90	Loss	8.804e-06	-0.459156	1	TFRC
	34	10241558	14859065	59	Loss	3.891e-18	-0.932474	3	SLC6A3, TERT, TRIP13
	34	20053090	21380479	43	Loss	0.001082	-0.558706	1	AP2M1
	36	32019956	32503776	7	Gain	0.004255	1.39346	1	TFPI
	37	4507880	4524372	4	Loss	0.004866	-1.6536	___	___
	37	6995249	12110381	64	Gain	2.591e-05	0.535015	___	___
	37	24690582	33896643	204	Loss	2.937e-30	-0.649679	13	PECR, CXCR2, AAMP, SLC11A1, MIR26B, USP37, MIR375, MIR1840, DES, SLC4A3, SPEG, MIR8795, CLN
	38	4608453	4669840	5	Gain	0.01722	1.20302	1	DSTYK
	38	23331601	26761218	163	Loss	5.298e-31	-0.729283	16	APOA2, FCER1G, NECTIN4, SLAMF1, NCSTN, SLAMF9, CRP, FCER1A, LOC488619, OR6N1, OR6P1, CD1B, CD1C, OR10K2, CD1A6, TLR5
	X	28290	1906425	30	Loss	5.267e-05	-1.05167	3	SHOX, ARSE, ARSH
	X	41139950	42365756	79	Loss	1.413e-05	-0.788218	5	USP11, GLOD5, TIMP1, SLC35A2, FOXP3
	X	120627948	125295545	114	Loss	4.142e-12	-0.87519	12	BGN, AVPR2, GDI1, MIR2114, VMA21, MIR224, MIR452, MIR105A, MIR105B, SSR4, MIR718, OPN1LW
42A	2	57417876	57418276	5	Gain	0.006784	1.9928	1	OCLN
	13	39769785	41090641	94	Loss	1.438e-17	-0.569908	1	FAM83H
	18	28342026	28882709	46	Loss	1.265e-06	-0.564297	1	HRAS
	23	4494192	4568966	3	Loss	2.117e-11	-3.62381	___	___
	X	94934493	94934893	5	Loss	0.009433	-1.09468	1	LOC403555
78D1	1	3760377	4426846	20	Loss	0.001021	-0.504495	___	___
	1	98112089	120604300	1174	Loss	3.982e-158	-0.367648	81	MIRLET7D, MIRLET7F, UBE2S, PRPF31, TMEM190, MIR371, TNNI3, ZNF331, NCR1, VN1R4, MIR8891, KLK14, MIR125A, KLK2, KLK1, MIRLET7E, MIR99B, KLK10, KLK9, KLK8, KLK7, KLK6, KLK5, KLK4, MIR150, RPS11, RPL13A, FLT3LG, MIR8890, NTF4, LHB, FTL, BAX, DHDH, HSD17B14, RPL18, CRX, ELSPBP1, SELENOW, C5AR1, ARHGAP35, SLC1A5, SNRPD2, MIR769, MIR330, VASP, FOSB, APOC2, APOC1, CEACAM16, LOC476445, XRCC1, GRIK5, RABA…
	3	6967560	7428519	6	Loss	0.007624	-0.783204	___	___
	3	94229598	94601578	27	Loss	2.506e-09	-0.618807	3	TMED11, IDUA, PDE6B
	4	11686256	12813708	36	Loss	8.242e-06	-0.444378	1	MIR1841
	4	41795931	41799119	3	Gain	0.01337	1.09717	___	___
	5	42829159	42835095	5	Gain	0.003601	0.812542	___	___
	6	5067916	45508968	1375	Loss	6.335e-127	-0.303888	69	MIR2387, MIR590, CLDN3, CCL26, CCL24, POR, HSPB1, ZP3, SERPINE1, MIR106B, MIR93, MIR25, AZGP1, CYP3A26, CYP3A12, EPO, ACTB, EIF2AK1, RAC1, MIR589, MIR8873A, MIR8876, MIR8879, MIR339-1, CCDC189, TMEM265, SEPHS2, MAPK3, SULT1A1, C6H16orf82, PDGFA, SLC5A2, ITGAD, CTF1, MVP, CLN3, MIR8878, MIR8875, SCNN1B, ZP2, XYLT1, UMOD, GP2, RPS15A, ABCC1, MIR365-1, MIR193B, NDE1, PRM2, TNP2, MIR8874, DNASE1, PGB…
	6	14467010	14474944	3	Gain	0.001513	1.20091	___	___
	6	57760218	57820921	7	Gain	0.01375	0.718301	1	F3
	7	3028713	5274733	86	Loss	2.149e-12	-0.384492	5	CHI3L1, ADORA1, CYB5R1, TNNT2, PKP1
	7	41050332	46672557	305	Loss	5.967e-28	-0.303464	20	PSEN2, TMEM63A, CD5L, BCAN, MIR9-1, RHBG, RAB25, SSR2, ARHGEF2, PKLR, MIR92B, MUC1, KRTCAP2, LMNA, TPM3, MIR190B, RPS27, RAB13, S100A4, S100A8
	7	81642021	81655570	5	Loss	0.001252	-0.933256	___	___
	8	44371606	44409343	5	Gain	0.01485	0.661239	___	___
	8	76623956	76624166	5	Loss	0.01853	-1.3873	___	___
	9	7628048	7646130	3	Loss	0.0202	-1.32695	___	___
	9	51741837	54734686	179	Loss	3.878e-09	-0.509244	12	GRIN1, FUT7, PTGDS, MIR126, LHX3, CANF2, ABO, OBP2B, ADAMTS13, RPL7A, DBH, GBGT1
	10	12464917	14277122	33	Gain	1.944e-08	0.333158	2	IFNG, MDM2
	10	70708591	72454134	68	Loss	2.009e-06	-0.336095	2	ANXA4, SNRPG
	12	5548279	5548679	5	Loss	2.358e-06	-1.45043	1	BRD2
	13	26375301	41812153	244	Loss	2.099e-44	-0.429775	5	MYC, TG, MIR151, ZNF252, FAM83H
	14	3583157	4060773	23	Loss	9.613e-10	-0.658669	1	ARF1
	15	36654769	36660378	4	Loss	8.566e-06	-1.44183	___	___
	16	3420572	4346176	13	Loss	0.003527	-0.747254	3	MIR8862, MIR8852, MIR8853
	17	62202114	62206067	3	Gain	0.01038	0.908788	___	___
	18	28392040	28752941	25	Loss	0.0002552	-0.741016	1	HRAS
	20	40218598	61228538	1223	Loss	1.575e-178	-0.378654	78	MIR135A-1, MIRLET7G, TLR9, MIR8800, MIR8799A, DAG1, NICN1, AMT, RHOA, CAMP, GNAI2, GNAT1, GPX1, MIR191, MIR425, COL7A1, CDC25A, PTH1R, LTF, CCR5, CCR3, CCR1, CCR9, MIR8801, MIR8803, MEF2B, UBA52, LSM4, INSL3, FAM32A, RAB8A, ADGRE5, PRKACA, MIR1199, MIR181D, MIR181C, MIR24-2, MIR199-1, AKAP8, SLC1A6, MIR27A, EPOR, MIR23A, RTBDN, RPSA, ACP5, P2RY11, ICAM1, PPAN, STXBP2, CD209, ADGRE1, CTXN1, ADAMTS…
	27	3806740	10519827	312	Loss	1.525e-31	-0.322317	28	MIR148B, MIR615, MIR196A-2, HOTAIR, PFDN5, KRT1, KRT8, KRT18, KRT79, KRT4, KRT3, KRT76, KRT2, KRT73, KRT71, KRT5, KRT85, NR4A1, CELA1, AQP2, TMBIM6, LOC106557476, ADCY6, LYZF2, LALBA, PFKM, COL2A1, RAPGEF3
	31	36698923	42206520	119	Loss	5.436e-20	-0.414972	6	MX2, MX1, TFF3, TFF2, TFF1, CRYAA
	33	32049057	33580237	50	Loss	0.0002545	-0.331204	1	TFRC
	34	9139581	14802156	73	Loss	9.057e-11	-0.39968	4	SLC6A3, TERT, SRD5A1, TRIP13
	38	23303609	26761218	164	Loss	2.028e-19	-0.351643	16	APOA2, FCER1G, NECTIN4, SLAMF1, NCSTN, SLAMF9, CRP, FCER1A, LOC488619, OR6N1, OR6P1, CD1B, CD1C, OR10K2, CD1A6, TLR5
	X	27785	1906425	31	Loss	2.557e-07	-0.528917	3	SHOX, ARSE, ARSH
	X	94934693	94934893	4	Loss	0.0003084	-1.28549	1	LOC403555
	X	120627948	125880485	127	Loss	2.913e-07	-0.439284	13	BGN, AVPR2, GDI1, MIR2114, VMA21, MIR224, MIR452, MIR105A, MIR105B, SSR4, MIR718, OPN1LW, MPP1
82B1	2	78481985	78491497	6	Gain	0.004563	1.30571	___	___
	12	5548279	5548679	5	Loss	2.269e-05	-1.09526	1	BRD2
	14	16022020	16327401	3	Gain	0.003988	2.03386	___	___
	25	6946837	6953947	3	Loss	0.00704	-1.35346	___	___
	36	16697273	16744804	3	Loss	0.01835	-1.27105	___	___
	X	94934493	94934893	5	Loss	5.218e-11	-1.48814	1	LOC403555
601A	2	25697473	26135952	16	Gain	0.000798	0.562476	3	SEPHS1, LOC478000, LOC478001
	7	72938347	73087908	3	Gain	0.01261	1.55919	___	___
	8	76624176	77129439	9	Loss	5.422e-05	-0.874262	___	___
	15	36654769	36660378	4	Loss	0.001418	-1.13392	___	___
* Considering the canFam2 reference genome
