# Supplementary material for: Comprehensive Genomic Profiling of Androgen-Receptor-Negative Canine Prostate Cancer
Source: Int J Mol Sci. 2019 Mar 28;20(7):1555. doi: 10.3390/ijms20071555 (PMC6480132; doi:10.3390/ijms20071555)
Supplement: Supplementary file 1 [file ijms-20-01555-s001.zip › Table S3.xlsx]

## Sheet: Table S3
Table S3. List of high copy gains and homozygous deleted regions found in the 14 PC samples.
Genomic position*	Average log2 ratio	Number of probes	Genes	Samples
High copy gains
chr1:54996183-55000224	2.27861	3	QKI	8D2
chr4:75621637-75626589	2.09258	3	___	1DB
chr5:79287006-79293500	2.20098	3	___	8D2
chr6:39410061-39410612	2.23631	3	___	8D2
chr9:26735760-26769733	2.34224	3	___	16A
chr12:5548279-5548679	2.96571	5	BRD2	8DB
chr13:31802600-32165230	2.02309	3	___	40DM
chr14:16022020-16327401	2.03386	3	___	82B1
chr15:33335431-33336615	2.06728	3	___	40DM
chr17:24819255-24889473	2.55723	3	___	16A
chr17:52001832-52004835	2.13245	3	___	16A
chr18:57698802-57710726	2.11421	3	___	16A
chr20:56287296-56287496	2.1997	3	EMR4P	16A
chr27:45944810-45947948	2.17861	3	___	8D2
Homozygous Deletions
chr1:101651469-101801971	-2.10277	5	MIR8893	32DA
chr2:80115555-80116831	-2.9791	4	___	32DA
chr4:28672202-28672828	-2.19098	3	___	8DB
chr5:24586490-24680597	-2.46789	3	___	8DB
chr6:39464030-39467342	-2.04597	3	___	8DB
chr7:4476833-4520416	-2.0435	3	TNNT2	32DA
chr17:62265928-62288739	-2.09411	4	___	8DB
chr23:4494192-4568966	-3.62381	3	___	42A
chr24:11934537-12020287	-209962	3	___	8DB
chr30:10941505-10978356	-2.38947	4	___	8DB
chrX:94934493-94934893	-2.34147	5	LOC403555	20A
chrX:94934493-94934893	-2.38591	5	LOC403555	32DA
* Considering the canFam2 reference genome
