# Supplementary material for: Comprehensive Genomic Profiling of Androgen-Receptor-Negative Canine Prostate Cancer
Source: Int J Mol Sci. 2019 Mar 28;20(7):1555. doi: 10.3390/ijms20071555 (PMC6480132; doi:10.3390/ijms20071555)
Supplement: Supplementary file 1 [file ijms-20-01555-s001.zip › Table S4.xlsx]

## Sheet: Table S4
Table S4. Recurrent CNAs in canine PCs (present in more than 20% of cases).
Genomic position*	Type	Genes
chr1:3743769-4141295	Loss	___
chr1:98766763-120632242	Loss	MIRLET7D, MIRLET7F, UBE2S, PRPF31, TMEM190, MIR371, TNNI3, ZNF331, NCR1, VN1R4, MIR8891, KLK14, MIR125A, KLK2, KLK1, MIRLET7E, MIR99B, KLK10, KLK9, KLK8, KLK7, KLK6, KLK5, KLK4, MIR150, RPS11, RPL13A, FLT3LG, MIR8890, NTF4, LHB, FTL, BAX, DHDH, HSD17B14, RPL18, CRX, ELSPBP1, SELENOW, C5AR1, ARHGAP35, SLC1A5, SNRPD2, MIR769, MIR330, VASP, FOSB, APOC2, APOC1, CEACAM16, LOC476445, XRCC1, GRIK5, RABA…
chr2:61383275-61924215	Loss	CNGB1, CCL17, CX3CL1	540942	0 %	21.4 %	0 %	0 %	0 %	0 %	Normal	Normal	Normal	Normal	Loss	Normal	Normal	Normal	Normal	Loss	Loss	Normal	Normal	Normal	Normal	Normal
chr2:71518858-88350276	Loss	EPB41, TAF12, RCC1, SNHG3, PTAFR, SLC9A1, HMGN2, CD52, TMEM57, RHCE, CNR2, FUCA1, ID3, HTR1D, RPL11, MIR8897, CDC42, ALPL, DDOST, TAS1R2, SDHB, PADI6, CASP9, PDPN, MIR8896, MIIP, MFN2, PLOD1, NPPA, MIR8894	16831419	0-14.3 %	21.4-28.6 %	0 %	0 %	0 %	0 %	Gain,Normal	Normal	Normal	Loss,Normal	Loss	Normal	Normal	Normal	Gain,Normal	Loss	Loss	Normal	Normal	Normal	Normal	Normal
chr3:94328220-94601578	Loss	IDUA, PDE6B	273359	0 %	35.7-42.9 %	0 %	0 %	0 %	0 %	Normal	Normal	Normal	Loss	Loss	Normal	Normal	Loss	Normal	Loss	Loss	Loss,Normal	Normal	Normal	Normal	Normal
chr5:13812327-85433615	Loss	MIR99A-2, MIRLET7A-2, MIR125B-1, NECTIN1, THY1, SLC37A4, SCN2B, MIR8871, CD3E, FXYD6, BACE1, APOC3, NCAM1, MIR34C, MIR34B, HTR3A, DRD2, IL18, ATM, CASP4, MMP12, MMP3, CASP12, MMP7, BIRC2, BIRC3, TEKT1, MIR8870, MIR195, MIR497, MIR324, SLC2A4, ZBTB4, TNFSF12, TNFSF13, EIF4A1, TP53, MIR8867, GUCY2D, RPL26, GP1BA, RCVRN, MYH2, MYH3, MYH8, MYH4, MYH1, TVP23B, ADORA2B, ALDH3A1, MIR8872, SREBF1, MIR33B…	71621289	0-7.14 %	21.4-28.6 %	0 %	0 %	0-50 %	0 %	Normal	Normal	Normal	Normal	Loss	Normal	Normal	Gain,Normal	Normal	Loss	Loss	Gain,Normal	Loss,Normal	Normal	Normal	Loss,Normal
chr6:5116188-45419418	Loss	MIR2387, MIR590, CLDN3, CCL26, CCL24, POR, HSPB1, ZP3, SERPINE1, MIR106B, MIR93, MIR25, AZGP1, CYP3A26, CYP3A12, EPO, ACTB, EIF2AK1, RAC1, MIR589, MIR8873A, MIR8876, MIR8879, MIR339-1, CCDC189, TMEM265, SEPHS2, MAPK3, SULT1A1, C6H16orf82, PDGFA, SLC5A2, ITGAD, CTF1, MVP, CLN3, MIR8878, MIR8875, SCNN1B, ZP2, XYLT1, UMOD, GP2, RPS15A, ABCC1, MIR365-1, MIR193B, NDE1, PRM2, TNP2, MIR8874, DNASE1, PGB…	40303231	0-14.3 %	21.4-35.7 %	0 %	0 %	0 %	0 %	Gain,Normal	Gain,Normal	Normal	Normal	Loss	Normal	Normal	Gain,Loss	Normal	Loss,Normal	Loss	Gain,Normal	Loss,Normal	Gain,Normal	Normal	Normal
chr7:3028713-5143940	Loss	CHI3L1, ADORA1, CYB5R1, TNNT2, PKP1	2115228	0 %	21.4-35.7 %	0 %	0 %	0 %	0 %	Normal	Normal	Normal	Loss,Normal	Loss	Normal	Normal	Loss	Normal	Loss,Normal	Loss	Normal	Normal	Normal	Normal	Normal
chr7:43288417-46672557	Loss	D5L, BCAN, MIR9-1, RHBG, RAB25, SSR2, ARHGEF2, PKLR, MIR92B, MUC1, KRTCAP2, LMNA, TPM3, MIR190B, RPS27, RAB13, S100A4, S100A8	3384141	0-7.14 %	21.4-28.6 %	0 %	0 %	0 %	0 %	Normal	Normal	Normal	Normal	Loss	Normal	Normal	Loss	Normal	Loss,Normal	Loss	Normal	Gain,Normal	Normal	Normal	Normal
chr8:4450790-7417136	Loss	SLC7A8, BCL2L2, PABPN1, MYH7, MIR208A, MIR208B, DHRS4, TGM1	2966347	0-7.14 %	21.4 %	0 %	0 %	0-50 %	0 %	Normal	Normal	Normal	Normal	Loss	Normal	Normal	Normal	Normal	Gain,Loss	Loss	Normal	Normal	Normal	Normal	Loss,Normal
chr8:65585942-77012978	Loss	SERPINA1, BDKRB2, BDKRB1, AMN, DIO3, AMN, MIR342, MIR345, MIR8882, MIR203, MIR493, MIR665, MIR433, MIR127, MIR432, MIR136, MIR370, MIR379, MIR411, MIR299, MIR380, MIR323, MIR758, MIR329B, MIR329A, MIR494, MIR543, MIR495, MIR3958, MIR376A-3, MIR376C, MIR376A-2, MIR376B, MIR376A-1, MIR300, MIR1185, MIR381, MIR487B, MIR539, MIR889, MIR544, MIR487A, MIR382	11427037	0 %	21.4-28.6 %	0 %	0 %	0 %	0 %	Normal	Normal	Normal	Normal	Loss,Normal	Normal	Loss,Normal	Loss,Normal	Normal	Loss	Loss	Normal	Normal	Normal	Normal	Normal
chr9:3043801-54734686	Loss	HGS, PDE6G, ACTG1, MIR338, TIMP2, PRCD, SOCS3, ZACN, BIRC5, UNK, SYNGR2, GALK1, MIR6516, JPT1, SGSH, CYGB, ST6GALNAC1, ST6GALNAC2, RHBDF2, AANAT, MIR8886, SRP68, SUMO2, SLC9A3R1, SSTR2, ITGB3, SOX9, MIR8885, MAPT, MIR8841-1, MIR8841-2, GH1, DDX5, APOH, ARSG, KCNJ16, KCNJ2, GJC1, HCRT, RARA, MIR152, XYLT2, ITGA2B, JUP, TCAP, MIR10A, NME1, NME2, SERF2, RPL19, EIF1, SLC4A1, PPY, KRT14, RPL23, GNGT2,…	51690886	0-7.14 %	21.4-35.7 %	0 %	0 %	0-50 %	0 %	Gain,Normal	Normal	Gain,Normal	Normal	Loss	Normal	Normal	Loss,Normal	Normal	Loss	Gain,Loss	Normal	Normal	Gain,Loss,Normal	Normal	Loss,Normal
chr10:3032614-4862185	Loss	PMEL, MIP, NACA, MYO1A, STAT6	1829573	0 %	21.4 %	0 %	0 %	0 %	0 %	Normal	Normal	Normal	Normal	Loss	Normal	Normal	Normal	Normal	Loss	Loss	Normal	Normal	Normal	Normal	Normal
chr10:19557074-31898614	Loss	ARSA, SELENOO, PPARA, MIRLET7B, MIRLET7A-1, MIR1249, PRR5, ARHGAP8, CYB5R3, MIR33A, MIR8829, CYP2D15, ST13, MCHR1, RPL3, PDGFB, APOBEC3Z3, EIF3L, LGALS1, LGALS2, MIR8828, MIR1835, SSTR3, IL2RB, MIR8827, MYH9, HMOX1	12341542	0 %	21.4 %	0 %	0 %	0 %	0 %	Normal	Normal	Normal	Normal	Loss	Normal	Normal	Normal	Normal	Loss	Loss	Normal	Normal	Normal	Normal	Normal
chr10:48015455-48243243	Loss	COX5B	227789	0 %	21.4 %	0 %	0 %	0-50 %	0 %	Normal	Normal	Normal	Normal	Loss	Normal	Normal	Normal	Normal	Loss	Loss	Normal	Normal	Normal	Normal	Loss,Normal
chr10:70708591-70872254	Loss	___	163665	0 %	21.4 %	0 %	0 %	0 %	0 %	Normal	Normal	Normal	Normal	Loss	Normal	Normal	Loss	Normal	Loss	Normal	Normal	Normal	Normal	Normal	Normal
chr10:71338076-72452920	Loss	ANXA4, SNRPG	1114845	0 %	21.4-28.6 %	0 %	0 %	0 %	0 %	Normal	Normal	Normal	Loss,Normal	Loss,Normal	Normal	Normal	Loss	Normal	Loss	Loss	Normal	Normal	Normal	Normal	Normal
chr11:6364064-6600380	Loss	___	236318	0 %	21.4 %	0 %	0 %	0 %	0 %	Normal	Normal	Normal	Loss	Loss	Normal	Normal	Normal	Normal	Normal	Loss	Normal	Normal	Normal	Normal	Normal
chr12:3462126-15711801	Loss	DLA88, DLA-12, DLA-64, DDX39B, ATP6V1G2, NFKBIL1, LY6G5C, CLIC1, HSP70, CYP21A2, LTA, TNF, LTB, DLA-DOB, TAP2, PSMB8, TAP1, PSMB9, DLA-DMB, DLA-DMA, BRD2, DLA-DOA, SLC39A7, RING1, VPS52, RPS18, PFDN6, AGER, DLA-DRA, MLN, HLA-DRB1, DLA-DQA1, DLA-DQB1, MIR219-1, B3GALT4, TAPBP, BAK1, MIR8832, HMGA1, NUDT3, RPS10, SNRPC, PPARD, RPL10A, CLPS, MAPK14, PNPLA1, PIM1, VEGFA, SLC29A1, SLC35B2	12249676	0-7.14 %	21.4-42.9 %	0 %	0 %	0 %	0 %	Gain,Normal	Normal	Loss,Normal	Normal	Loss	Normal	Normal	Loss,Normal	Loss,Normal	Loss	Loss	Normal	Gain,Normal	Normal	Normal	Normal
chr13:38511760-41812153	Loss	ZNF252, FAM83H	3300394	0 %	21.4-57.1 %	0 %	0 %	0 %	0 %	Normal	Normal	Loss,Normal	Loss,Normal	Loss	Loss,Normal	Normal	Loss	Normal	Loss,Normal	Loss	Loss,Normal	Normal	Normal	Normal	Normal
chr14:3509809-4684109	Loss	ARF1	1174301	0 %	21.4-50 %	0 %	0 %	0 %	0 %	Normal	Normal	Loss,Normal	Loss,Normal	Loss,Normal	Normal	Normal	Loss,Normal	Normal	Loss	Loss	Loss,Normal	Loss,Normal	Normal	Normal	Normal
chr15:7984127-9126978	Loss	___	1142852	0 %	21.4 %	0 %	0 %	0 %	0 %	Normal	Normal	Normal	Normal	Loss	Normal	Normal	Normal	Normal	Loss	Loss	Normal	Normal	Normal	Normal	Normal
chr16:3106355-25597655	Loss	MIR8862, MIR8852, MIR8853, cOR13M4, TAS2R41, CLCN1, CASP2, TAS2R40, TAS2R39, TAS2R38, TAS2R5, TAS2R3, SSBP1, HIPK2, LUC7L2, FMC1, MIR490, MTPN, MIR8847, ETF1, MIR8794-2, MIR8794-1, MIR8906, MIR8793-3, MIR8793-2, MIR8793-1, MIR8849, MIR8863, FASTK, MIR671, MIR8855, SSPO, KCNH2, NOS3, MIR8850, MIR8851, MIR153	22491301	0 %	21.4-28.6 %	0 %	0 %	0 %	0 %	Normal	Normal	Normal	Normal	Loss	Normal	Normal	Loss,Normal	Normal	Loss	Loss	Normal	Loss,Normal	Normal	Normal	Normal
chr17:62202114-62255890	Gain	___
chr18:28346298-28752941	Loss	HRAS	406644	0 %	21.4-50 %	0 %	0 %	0 %	0 %	Normal	Normal	Normal	Loss	Loss,Normal	Loss	Normal	Loss,Normal	Normal	Loss	Loss,Normal	Loss,Normal	Normal	Normal	Normal	Normal
chr18:45099690-58462349	Loss	MYBPC3, ARHGAP1, SLC35C1, MIR8861, CTSD, H19, IGF2, MIR483, INS, TH, MIR8859A, MIR8859B, MRGPRG, MIR8860, CCND1, CPT1A, MIR8858, MRGPRF, GAL, NDUFS8, PPP1CA, CCS, MIR192, MEN1, SLC22A12, ESRRA, OTUB1, COX8A, RTN3, LGALS12, BAD, SLC3A2, BEST1, FTH1, PGA, PTGDR2	13362660	0-7.14 %	21.4 %	0 %	0 %	0 %	0 %	Gain,Normal	Normal	Normal	Gain,Normal	Loss	Normal	Normal	Normal	Normal	Loss	Loss	Normal	Gain,Normal	Normal	Normal	Normal
chr20:3286939-15748126	Loss	TXNRD3, RAB7A, SEC61A1, CNBP, ISY1, SLC6A6, RHO, PPIAP4, TIMP4, TAMM41, RPL32, PPARG, MIR885, GHRL, VHL, THUMPD3, OXTR, CAV3	12461189	0 %	21.4 %	0 %	0 %	0 %	0 %	Normal	Normal	Normal	Normal	Loss	Normal	Normal	Normal	Normal	Loss	Loss	Normal	Normal	Normal	Normal	Normal
chr20:40245428-61176669	Loss	TLR9, GNAI2, GNAT1, DAG1, NICN1, AMT, RHOA, GPX1, COL7A1, CAMP, CDC25A, PTH1R, CCR5, CCR3, CCR1, UBA52, UB-RPL40, LSM4, INSL3, RAB8A, AKAP8, SLC1A6, CfOLF4, EMR2, EMR3, CD97, PRKACA, RTBDN, EPOR, STXBP2, CD209, CTXN1, CCL25, EMR4P, EMR1, CAPS, FUT6, FUT6, MAP2K2, TJP3, OAZ1, ELANE, MADCAM1	20931242	0-7.14 %	28.6-35.7 %	0 %	0 %	0 %	0 %	Gain,Loss,Normal	Normal	Normal	Normal	Loss	Normal	Normal	Loss	Normal	Loss	Loss	Normal	Loss,Normal	Normal	Normal	Normal
chr21:24629542-29727472	Loss	SERPINH1, RPS3, MIR326, SPCS2, UCP3, UCP2, MIR139, LRTOMT, IL18BP, cOR55B3	5097932	0 %	21.4 %	0 %	0 %	0 %	0 %	Normal	Normal	Normal	Normal	Loss	Normal	Normal	Normal	Normal	Loss	Loss	Normal	Normal	Normal	Normal	Normal
chr22:63884746-64046236	Loss	___	161491	0 %	21.4-28.6 %	0 %	0 %	0 %	0 %	Normal	Normal	Normal	Loss	Loss	Normal	Normal	Normal	Normal	Loss,Normal	Loss	Normal	Normal	Normal	Normal	Normal
chr24:19773633-50694917	Loss	PRNP, MIR103-2, MAVS, DEFB132, BCL2L1, POFUT1, AVP, FKBP1A, DEFB129, DEFB128, DEFB127, DEFB126, DEFB116, DEFB118, DEFB119, DEFB122, DEFB124, DYNLRB1, MAPRE1, ASIP, MIR499, RBM12, RALY, PROCR, CPNE1, MYL9, GHRH, PI3, SLPI, WFDC2, CE10, CTSA, MMP9, CD40, RPL27A, SULF2, AR, IL29L, UBE2V1, MC3R, EDN3, BMP7, PCK1, RAB22A, GNAS, MIR1-1, MIR133C, COL9A3, MIR8809, MIR124-3, MIR124-2	30921285	0-7.14 %	21.4 %	0 %	0 %	0 %	0 %	Gain,Normal	Normal	Normal	Normal	Loss	Normal	Normal	Normal	Normal	Loss	Loss	Normal	Normal	Normal	Normal	Normal
chr25:32841710-54526848	Loss	CLU, ADRA1A, COL4A4, CCL20, MIR320, HTR2B, PTMA, PDE6D, EIF4E2, UGT1A6, MIR8823, TRPM8, SAG, ACKR3, COL6A3, MLPH, MIR8822	21685139	0 %	21.4-28.6 %	0 %	0 %	0 %	0 %	Normal	Normal	Normal	Loss,Normal	Loss	Normal	Normal	Normal	Normal	Loss	Loss	Normal	Normal	Normal	Normal	Normal
chr26:3263937-35576564	Loss	RAN, TMEM132C, CDK2AP1, HCAR1, DIABLO, IL31, P2RX7, ATP2A2, VPS29, PPP1CC, MYL2, OAS1, OAS2, OAS3, NOS1, PEBP1, MIR8819, HSPB8, RPLP0, PLA2G1B, OASL, TRPV4, SELPLG, CRYBB2, CRYBA4, TFIP11, NEFH, EWSR1, LIF, SELENOM, GAL3ST1, SLC5A1, SPECC1L, ADORA2A, MMP11, ZDHHC8, MIR1306, MIR185, COMT, MIR301B, MIR130B, MAPK1, MIR8905	32312628	0 %	21.4-28.6 %	0 %	0 %	0 %	0 %	Normal	Normal	Normal	Normal	Loss	Normal	Normal	Normal	Normal	Loss	Loss	Normal	Loss,Normal	Normal	Normal	Normal
chr27:3806740-10054434	Loss	MIR148B, MIR615, MIR196A-2, HOTAIR, PFDN5, KRT1, KRT8, KRT18, KRT79, KRT4, KRT3, KRT76, KRT2, KRT73, KRT71, KRT5, KRT85, NR4A1, CELA1, AQP2, TMBIM6, LOC106557476, ADCY6, LYZF2, LALBA, PFKM, COL2A1, RAPGEF3	6247695	0 %	21.4-28.6 %	0 %	0 %	0 %	0 %	Normal	Normal	Normal	Normal	Loss,Normal	Normal	Normal	Loss	Normal	Loss	Loss,Normal	Normal	Normal	Normal	Normal	Normal
chr27:40872735-48439628	Loss	MIR141, TPI1, MIR200C, GNB3, CD4, GAPDH, VWF, KCNA5, KCNA1, SLC6A12, BID	7566894	0-7.14 %	21.4 %	0 %	0 %	0 %	0 %	Normal	Normal	Normal	Normal	Loss	Normal	Normal	Normal	Normal	Loss	Loss	Gain,Normal	Normal	Normal	Normal	Normal
chr28:43174110-44006257	Loss	INPP5A, MIR202	832149	0 %	21.4 %	0 %	0 %	0 %	0 %	Normal	Normal	Normal	Normal	Loss	Normal	Normal	Normal	Normal	Loss	Loss	Normal	Normal	Normal	Normal	Normal
chr30:10868684-12145897	Loss	JMJD7, PLAG2G4B	1277214	0 %	21.4-28.6 %	0 %	0 %	0 %	0 %	Normal	Normal	Normal	Normal	Loss	Normal	Normal	Normal	Normal	Loss	Loss	Normal	Loss,Normal	Normal	Normal	Normal
chr30:36846992-41331758	Loss	UACA, CYP1A2, COX5A, MIR631	4484767	0 %	21.4 %	0 %	0 %	0 %	0 %	Normal	Normal	Normal	Normal	Loss	Normal	Normal	Normal	Normal	Loss	Loss	Normal	Normal	Normal	Normal	Normal
chr31:38086447-42206520	Loss	MX2, MX1, TFF3, TFF2, TFF1, CRYAA	4120074	0 %	28.6-42.9 %	0 %	0 %	0 %	0 %	Normal	Normal	Normal	Loss,Normal	Loss	Normal	Normal	Loss	Normal	Loss	Loss	Loss,Normal	Normal	Normal	Normal	Normal
chr33:32049057-33580237	Loss	TFRC	1531181	0 %	21.4-28.6 %	0 %	0 %	0 %	0 %	Normal	Normal	Normal	Loss,Normal	Loss	Normal	Normal	Loss	Normal	Normal	Loss	Normal	Normal	Normal	Normal	Normal
chr34:10241558-14859065	Loss	SLC6A3, TERT, TRIP13	4617508	0 %	21.4-28.6 %	0 %	0 %	0 %	0 %	Normal	Normal	Normal	Normal	Loss	Normal	Normal	Loss,Normal	Normal	Loss	Loss	Normal	Normal	Normal	Normal	Normal
chr34:20097088-20439860	Loss	___	342774	0 %	21.4 %	0 %	0 %	0 %	0 %	Normal	Normal	Normal	Normal	Loss	Normal	Normal	Normal	Normal	Loss	Loss	Normal	Normal	Normal	Normal	Normal
chr37:26566598-29360048	Loss	CXCR2, AAMP, SLC11A1, MIR26B, USP37, MIR375, MIR1840, DES, SLC4A3, SPEG	2793452	0 %	21.4 %	0 %	0 %	0 %	0 %	Normal	Normal	Normal	Normal	Loss	Normal	Normal	Normal	Normal	Loss	Loss	Normal	Normal	Normal	Normal	Normal
chr38:23331601-26700793	Loss	APOA2, FCER1G, NECTIN4, SLAMF1, NCSTN, SLAMF9, CRP, FCER1A, LOC488619, OR6N1, OR6P1, CD1B, CD1C, OR10K2, CD1A6, TLR5	3369193	0 %	21.4-28.6 %	0 %	0 %	0 %	0 %	Normal	Normal	Normal	Normal	Loss	Normal	Normal	Loss	Normal	Loss,Normal	Loss	Normal	Normal	Normal	Normal	Normal
chrX:28290-1707281	Loss	SHOX, ARSE, ARSH	1678992	0 %	21.4-28.6 %	0 %	0 %	0 %	0 %	Normal	Normal	Normal	Normal	Loss	Normal	Normal	Loss	Normal	Loss	Loss,Normal	Normal	Normal	Normal	Normal	Normal
chrX:41139950-42365756	Loss	USP11, GLOD5, TIMP1, SLC35A2, FOXP3	1225808	0 %	21.4 %	0 %	0 %	0 %	0 %	Normal	Normal	Normal	Normal	Loss	Normal	Normal	Normal	Normal	Loss	Loss	Normal	Normal	Normal	Normal	Normal
chrX:94934493-94934893	Loss	LOC403555	401	0 %	64.3-78.6 %	0 %	0 %	0 %	0 %	Loss	Normal	Loss	Loss	Normal	Loss	Normal	Loss,Normal	Loss	Loss	Loss	Loss	Loss,Normal	Loss	Normal	Normal
chrX:120627948-125880485	Loss	BGN, AVPR2, GDI1, MIR2114, VMA21, MIR224, MIR452, MIR105A, MIR105B, SSR4, MIR718, OPN1LW, MPP1	5252538	0 %	21.4-28.6 %	0 %	0 %	0 %	0 %	Normal	Normal	Normal	Normal	Loss,Normal	Normal	Normal	Loss	Normal	Loss	Loss	Normal	Normal	Normal	Normal	Normal
* Considering the canFam2 reference genome
