# Supplementary material for: Comprehensive Genomic Profiling of Androgen-Receptor-Negative Canine Prostate Cancer
Source: Int J Mol Sci. 2019 Mar 28;20(7):1555. doi: 10.3390/ijms20071555 (PMC6480132; doi:10.3390/ijms20071555)
Supplement: Supplementary file 1 [file ijms-20-01555-s001.zip › Table S5.xlsx]

## Sheet: Table S5
Table S5. List of genes covered by CNAs in more than 20% of PC cases.
Chromosome	Genes
1	AKT2, APOC1, APOC2, ARHGAP35, ATP4A, BAX, C5AR1, CAECAM1, CD79A, CEACAM1, CEACAM16,CEACAM21, CEACAM23, CEACAM24, CEACAM28, CEACAM30, CKM, CRX, CYP2A13, CYP2A7, CYP2B6, DHDH, ELSPBP1, FLT3LG, FOSB, FTL, FXYD1, GRIK5, HAMP, HSD17B14, KLK1, KLK10, KLK14, KLK2, KLK4, KLK5, KLK6, KLK7, KLK8, KLK9, KRTDAP, LGALS4, LHB, LOC476445, MIR125A, MIR150, MIR330, MIR371, MIR769, MIR8890, MIR8891, MIR8892, MIR88…
2	ALPL, CASP9,CCL17, CD52, CDC42, CNGB1, CNR2, CX3CL1, DDOST, EPB41, FUCA1, HMGN2, HTR1D, ID3, LOC478001, MFN2, MIIP, MIR8894, MIR8896, MIR8897, NPPA, OCLN, PADI6, PDPN, PLOD1, PTAFR, RCC1, RHCE, RPL11, SDHB, SLC9A1, SNHG3, TAF12, TAS1R2, TMEM57
3	IDUA, PDE6B
5	ADORA2B, ALDH3A1, APOC3, ATM, B3GALT6, BACE1, BIRC2, BIRC3, CA6, CASP12, CASP4, CD3E, CDH1, CFDP1, CHST4, CYBA, DIO1, DRD2, EIF4A1, FAM151A, FLCN, FXYD6, GALNS, GNB1, GP1BA, GUCY2D, HSF4, HTR3A, IL12RB2, IL18, JAK1, KCNJ12, LEPR, LEPROT, LOC479649, MC1R, MIR101-1, MIR125B-1, MIR140, MIR195, MIR200A, MIR200B, MIR324, MIR328, MIR33B, MIR34A, MIR34B, MIR34C, MIR429, MIR497, MIR551A, MIR8866, MIR8867…
6	ABCC1, ACTB, AZGP1, C6H16orf82, CCDC189, CCL24, CCL26, CLDN3, CLN3, CTF1, CYP3A12, CYP3A26, DNASE1, EIF2AK1, EPO, GP2, HAGHL, HSPB1, ITGAD, KCNA2, LOC100049001, LOC448801, MAPK3, MIR106B, MIR1842, MIR193B, MIR197, MIR2387, MIR25, MIR339-1, MIR365-1, MIR589, MIR590, MIR799E-1, MIR799E-2, MIR8799F, MIR8873A, MIR8874, MIR8875, MIR8876, MIR8877, MIR8878, MIR8879, MIR93, MSRB1, MVP, NDE1, OR28H03, PDG…
7	ADORA1, ARHGEF2, BCAN, CD5L, CHI3L1, CYB5R1, KRTCAP2, LMNA, MIR190B, MIR9-1, MIR92B, MUC1, PKLR, PKP1, RAB13, RAB25, RHBG, RPS27, S100A4, S100A8, SSR2, TNNT2, TPM3
8	AMN, BCL2L2, BDKRB1, BDKRB2, DHRS4, DIO3, MIR1185, MIR127, MIR136, MIR203, MIR208A, MIR208B, MIR299, MIR300, MIR323, MIR329A, MIR329B, MIR342, MIR345, MIR370, MIR376A-1, MIR376A-2, MIR376A-3, MIR376B, MIR376C, MIR379, MIR380, MIR381, MIR382, MIR3958, MIR411, MIR432, MIR433, MIR487A, MIR487B, MIR493, MIR494, MIR495, MIR539, MIR543, MIR544, MIR665, MIR758, MIR8882, MIR889, MYH7, PABPN1, SERPINA1, S…
9	AANAT, ABO, ACTG1, ADAMTS13, AK1, ALDOC, APOH, ARSG, BIRC5, BRCA1, CANF2, CCDC56, CCL1, CCL13, CCL2, CCL3, CCL4, CCL5, CCL7, CCL8, COL1A1, COR1A3, CRYBA1, CYGB, DBH, DDX5, DNM1, EIF1, ERBB2, FUT7, G6PC, GALK1, GBGT1, GH1, GJC1, GNG10, GNGT2, GRIN1, HCRT, HGS, ITGA2B, ITGB3, JPT1, JUP, KCNJ16, KCNJ2, KRT12, KRT13, KRT14, KRT15, KRT19, KRT222, KRT23, KRT25, KRT26, KRT27, KRT28, KRT33A, KRT33B, KRT4…
10	ANXA4, APOBEC3Z3, ARHGAP8, ARSA, COX5B, CYB5R3, CYP2D15, EIF3L, HMOX1, IL2RB, LGALS1, LGALS2, MCHR1, MDM2, MIP, MIR1249, MIR1835, MIR33A, MIR8827, MIR8828, MIR8829, MIRLET7A-1, MIRLET7B, MYH9, MYO1A, NACA, PDGFB, PMEL, PPARA, PRR5, RPL3, SELENOO, SNRPG, SSTR3, ST13, STAT6
12	AGER, ATP6V1G2, B3GALT4, BAK1, BRD2, CLIC1, CLPS, CYP21A2, DDX39B, DLA-12, DLA-64, DLA88, DLA-DMA, DLA-DMB, DLA-DOA, DLA-DOB, DLA-DQA1, D;A-DQB1, DLA-DRA, HLA-DRB1, HMGA1, HSP70, LTA, LTB, LY6G5C, MAPK14, MIR219-1, MIR8832, MLN, NFKBIL1, NUDT3, PFDN6, PIM1, PNPLA1, PPARD, PSMB8, PSMB9, RING1, RPL10A, RPS10, RPS18, SLC29A1, SLC35B2, SLC39A7, SNRPC, TAP1, TAP2, TAPBP, TNF, VEGFA, VPS52
13	FAM83H, ZNF252
14	ARF1
16	CASP2, CLCN1, cOR13M4, ETF1, FASTK, FMC1, HIPK2, KCNH2, LUC7L2, MIR153, MIR490, MIR671, MIR8793-1, MIR8793-2, MIR8793-3, MIR8794-1, MIR8794-2, MIR8847, MIR8849, MIR8850, MIR8851, MIR8852, MIR8853, MIR8855, MIR8862, MIR8863, MIR8906, MTPN, NOS3, SSBP1, SSPO, TAS2R3, TAS2R38, TAS2R39, TAS2R40, TAS2R41, TAS2R5
18	ARHGAP1, BAD, BEST1, CCND1, CCS, COX8A, CPT1A, CTSD, ESRRA, FTH1, GAL, H19, HRAS, IGF2, INS, LGALS12, MEN1, MIR192, MIR483, MIR8858, MIR8859A, MIR8859B, MIR8860, MIR8861, MRGPRF, MRGPRG, MYBPC3, NDUFS8, OTUB1, PGA, PPP1CA, PTGDR2, RTN3, SLC22A12, SLC35C1, SLC3A2, TH
20	ACP5, ADAMTS10, ADGRE1, ADGRE2, ADGRE3, ADGRE5, AKAP8, AMH, AMT, CAMP, CAPS, CAV3, CCL25, CCR1, CCR3, CCR5, CCR9, CD209, CDC25A, CfOLF4, CNBP, COL7A1, CTXN1, DAG1, ELANE, EMR4, EPOR, FAM32A, FUT5, GHRL, GNA11, GNAI2, GNAT1, GPX1, ICAM1, INSL3, ISY1, KISS1R, LSM4, LSM7, LTF, MADCAM1, MAP2K2, MEF2B, MIR1199, MIR135A-1, MIR181C, MIR181D, MIR191, MIR199-1, MIR23A, MIR24-2, MIR27A, MIR425, MIR7-3, MIR…
21	cOR55B3, IL18BP, LRTOMT, MIR139, MIR326, RPS3, SERPINH1, SPCS2, UCP2, UCP3,
24	AR, ASIP, AVP, BCL2L1, BMP7, CD40, CE10, COL9A3, CPNE1, CTSA, DEFB116, DEFB118, DEFB119, DEFB122, DEFB124, DEFB126, DEFB127, DEFB128, DEFB129, DEFB132, DYNLRB1, EDN3, FKBP1A, GHRH, GNAS, IL29L, MAPRE1, MAVS, MC3R, MIR103-2, MIR1-1, MIR124-2, MIR124-3, MIR133C, MIR499, MIR8809, MMP9, MYL9, PCK1, PI3, POFUT1, PRNP, PROCR, RAB22A, RALY, RBM12, RPL27A, SLPI, SULF2, UBE2V1, WFDC2
25	ACKR3, ADRA1A, CCL20, CLU, COL4A4, COL6A3, COPS9, COR9S5, cOR9S7P, EIF4E2, HTR2B, KIF1A, MIR149, MIR320, MIR8822, MIR8823, MLPH, PDE6D, PTMA, SAG, STK25, TRPM8, UGT1A6
26	ADORA2A, ATP2A2, CDK2AP1, COMT, CRYBA4, CRYBB2, DIABLO, EWSR1, GAL3ST1, HCAR1, HSPB8, IL31, LIF, MAPK1, MIR1306, MIR130B, MIR185, MIR301B, MIR8819, MIR8905, MMP11, MYL2, NEFH, NOS1, OAS1, OAS2, OAS3, OASL, P2RX7, PEBP1, PLA2G1B, PPP1CC, RAN, RPLP0, SELENOM, SELPLG, SLC5A1, SPECC1L, TFIP11, TMEM132C, TRPV4, VPS29, ZDHHC8
27	ADCY6, AQP2, BID, CD4, CELA1, COL2A1, GAPDH, GNB3, HOTAIR, KCNA1, KCNA5, KRT1, KRT18, KRT2, KRT3, KRT4, KRT5, KRT71, KRT73,KRT76, KRT79, KRT8, KRT85, LALBA, LOC106557476, LYZF2, MIR141, MIR148B, MIR196A-2, MIR200C, MIR615, NR4A1, PFDN5, PFKM, RAPGEF3, SLC6A12, TMBIM6, TPI1, VWF
28	INPP5A, MIR202
30	COX5A, CYP1A2, JMJD7, MIR631, PLA2G4B, UACA
31	CRYAA, MX1, MX2, TFF1, TFF2, TFF3
33	TFRC
34	SLC6A3, TERT, TRIP13,
37	AAMP, CXCR2, DES, MIR1840, MIR26B, MIR375, SLC11A1, SLC4A3, SPEG, USP37
38	APOA2, CD1A6, CD1B, CD1C, CRP, FCER1A, FCER1G, LOC488619, NCSTN, NECTIN4, OR10K2, OR6N1, OR6P1, SLAMF1, SLAMF9, TLR5
X	ARSE, ARSH, AVPR2, BGN, FOXP3, GDI1, GLOD5, LOC403555, MIR105A, MIR105B, MIR2114, MIR224, MIR452, MIR718, MPP1, OPN1LW, SHOX, SLC35A2, SSR4, TIMP1, USP11, VMA21
