# Supplementary material for: Comprehensive Genomic Profiling of Androgen-Receptor-Negative Canine Prostate Cancer
Source: Int J Mol Sci. 2019 Mar 28;20(7):1555. doi: 10.3390/ijms20071555 (PMC6480132; doi:10.3390/ijms20071555)
Supplement: Supplementary file 1 [file ijms-20-01555-s001.zip › Table S6.xlsx]

## Sheet: Table S6
Table S6. Cancer-related functions of genes evaluated by IPA software.
Categories	Functions	Diseases or Functions Annotation	p-Value	# Molecules	Molecules
Cancer, Organismal Injury and Abnormalities	Cancer	Cancer	1.87e-17	655	KLK6,GNA11,CCL8,HMGN2,CLDN3,XRCC1,MIIP,NDE1,ESRRA,PI3,SDHB,NFKBIL1,KRT79,SPEG,HAMP,SLC9A3R2,MYH7,MYH2,RING1,DIO3,TAPBP,TAP2,ELANE,KRT12,BAX,TAS2R41,MRGPRF,SULF2,FKBP1A,GPX1,LEPR,WFDC2,CCS,SLC9A3R1,OXTR,SLC22A12,COL9A3,KRT19,LRTOMT,SLC5A1,KLK4,PPAN,KLK9,CYB5R1,SPCS2,CCL7,VMA21,KRT40,GUCY2D,SNRPC,OAS2,DBH,MAVS,TPM3,NCAM1,AVP,ARHGAP8/PRR5-ARHGAP8,LUC7L2,SGSH,PRKACA,FTH1,RAC1,RHCE/RHD,RPL10A,CD52,RPL…
Cancer, Organismal Injury and Abnormalities	Solid tumor	Solid tumor	3.81e-17	654	KLK6,GNA11,CCL8,HMGN2,CLDN3,XRCC1,MIIP,NDE1,ESRRA,PI3,SDHB,NFKBIL1,KRT79,SPEG,HAMP,SLC9A3R2,MYH7,MYH2,RING1,DIO3,TAPBP,TAP2,ELANE,KRT12,BAX,TAS2R41,MRGPRF,SULF2,FKBP1A,GPX1,LEPR,WFDC2,CCS,SLC9A3R1,OXTR,SLC22A12,COL9A3,KRT19,LRTOMT,SLC5A1,KLK4,PPAN,KLK9,CYB5R1,SPCS2,CCL7,VMA21,GUCY2D,KRT40,SNRPC,OAS2,DBH,MAVS,TPM3,NCAM1,AVP,ARHGAP8/PRR5-ARHGAP8,LUC7L2,SGSH,PRKACA,FTH1,RAC1,RHCE/RHD,RPL10A,CD52,RPL…
Cancer, Organismal Injury and Abnormalities	Malignant solid tumor	Malignant solid tumor	2.25e-18	653	KLK6,GNA11,CCL8,HMGN2,CLDN3,XRCC1,MIIP,NDE1,ESRRA,PI3,SDHB,NFKBIL1,KRT79,SPEG,HAMP,SLC9A3R2,MYH7,MYH2,RING1,DIO3,TAPBP,TAP2,ELANE,KRT12,BAX,TAS2R41,MRGPRF,SULF2,FKBP1A,GPX1,LEPR,WFDC2,CCS,SLC9A3R1,OXTR,SLC22A12,COL9A3,KRT19,LRTOMT,SLC5A1,KLK4,PPAN,KLK9,CYB5R1,SPCS2,CCL7,VMA21,GUCY2D,KRT40,SNRPC,OAS2,DBH,MAVS,TPM3,NCAM1,AVP,ARHGAP8/PRR5-ARHGAP8,LUC7L2,SGSH,PRKACA,FTH1,RAC1,RHCE/RHD,RPL10A,CD52,RPL…
Cancer, Organismal Injury and Abnormalities	Nonhematologic malignant neoplasm	Nonhematologic malignant neoplasm	6.36e-18	649	KLK6,GNA11,CCL8,HMGN2,CLDN3,XRCC1,MIIP,NDE1,ESRRA,PI3,SDHB,NFKBIL1,KRT79,SPEG,HAMP,SLC9A3R2,MYH7,MYH2,RING1,DIO3,TAPBP,TAP2,ELANE,KRT12,BAX,TAS2R41,MRGPRF,SULF2,FKBP1A,GPX1,LEPR,WFDC2,CCS,SLC9A3R1,OXTR,SLC22A12,COL9A3,KRT19,LRTOMT,SLC5A1,KLK4,PPAN,KLK9,CYB5R1,SPCS2,CCL7,VMA21,GUCY2D,KRT40,SNRPC,OAS2,DBH,MAVS,TPM3,NCAM1,AVP,ARHGAP8/PRR5-ARHGAP8,LUC7L2,SGSH,PRKACA,FTH1,RAC1,RHCE/RHD,RPL10A,CD52,RPL…
Cancer, Organismal Injury and Abnormalities	Non-melanoma solid tumor	Non-melanoma solid tumor	2.69e-14	616	KLK6,GNA11,CCL8,HMGN2,CLDN3,XRCC1,MIIP,NDE1,ESRRA,PI3,SDHB,NFKBIL1,KRT79,SPEG,HAMP,SLC9A3R2,MYH7,MYH2,RING1,DIO3,TAPBP,TAP2,ELANE,KRT12,BAX,TAS2R41,MRGPRF,SULF2,FKBP1A,GPX1,LEPR,WFDC2,CCS,SLC9A3R1,OXTR,SLC22A12,COL9A3,KRT19,LRTOMT,SLC5A1,KLK4,PPAN,KLK9,CYB5R1,SPCS2,CCL7,VMA21,GUCY2D,KRT40,SNRPC,OAS2,DBH,MAVS,TPM3,NCAM1,AVP,ARHGAP8/PRR5-ARHGAP8,LUC7L2,SGSH,PRKACA,FTH1,RAC1,RHCE/RHD,RPL10A,CD52,RPL…
Cancer, Organismal Injury and Abnormalities, Reproductive System Disease	Breast or ovarian cancer	Breast or ovarian cancer	1.29e-17	228	AGER,COL7A1,TLR5,KLK6,CLDN3,XRCC1,COL1A1,ESRRA,MLPH,SPEG,PDE6B,PRM2,OCLN,MYBPC3,BIRC5,ADAMTS10,AR,KISS1R,FOXP3,CLU,ACP5,TFF2,BAX,PLA2G15,CYBA,MMP9,LGALS1,PKD1,FKBP1A,LEPR,TAP1,WFDC2,CLIC1,SLC9A3R1,TPI1,EIF2AK1,KRT19,EIF4A1,WWP2,PTGES,UCP2,MYO1A,S100A8,GNB3,TNNT2,NME1,BAK1,IGF2,DBH,TPM3,NCAM1,ARHGAP8/PRR5-ARHGAP8,SLC6A4,TNFRSF18,FTH1,PDGFA,PGAP3,CDC42,ADORA2A,MUC1,LMNA,MYH9,OBP2B,ACTG1,ERBB2,CTSD,…
Cancer, Organismal Injury and Abnormalities, Respiratory Disease	Respiratory system tumor	Respiratory system tumor	9.55e-16	179	AGER,KCNJ2,KRT8,SSR2,TLR5,FTL,KLK6,GNA11,CLDN3,XRCC1,CEACAM1,MEN1,TNFSF13,ESRRA,MLPH,MFN2,RPS11,SLC11A1,KLK8,PLOD1,MYH7,MYH2,KCNA5,BIRC5,JUP,HTR3A,AR,KISS1R,FOXP3,CLU,ACP5,CXCR2,STAT6,ELANE,TMEM132C,BAX,BCL2L1,PSMB9,CYBA,SLC6A6,RARA,MMP9,LGALS1,IL12RB2,FKBP1A,OPN1LW,TLR9,GPX1,THY1,LEPR,CAMP,TAP1,KCNA1,S100A4,TP53,WFDC2,EIF4E2,TPI1,EIF2AK1,KRT19,CLN3,OTUB1,PPAN,ITGAD,PFKM,EIF4A1,PTGES,INPP5A,MYO1A…
Cancer, Organismal Injury and Abnormalities, Reproductive System Disease	Mammary tumor	Mammary tumor	9.21e-19	175	AGER,KRT8,TLR5,KLK6,CLDN3,XRCC1,PPARA,COL1A1,DHRS4,ESRRA,MLPH,MFN2,PDE6B,NOS3,RPL19,MYBPC3,BIRC5,JUP,ADAMTS10,TIMP2,AR,EPO,KISS1R,FOXP3,CLU,ACP5,STAT6,BAX,BCL2L1,PLA2G15,CYBA,FLT3LG,PPP1CC,RARA,MMP9,LGALS1,TNFSF12,FKBP1A,TLR9,LEPR,CAMP,S100A4,TP53,WFDC2,CX3CL1,SLC9A3R1,CCR5,CHI3L1,TPI1,EIF2AK1,KRT19,EIF4A1,WWP2,BMP7,UCP2,S100A8,GNB3,SSBP1,SREBF1,H19,NR4A1,TNNT2,ARHGAP35,ABCC1,NME1,BAK1,TERT,IGF2,…
Cancer, Organismal Injury and Abnormalities	Thoracic neoplasm	Thoracic neoplasm	1.68e-21	167	AGER,KRT8,SSR2,KLK6,GNA11,FTL,CLDN3,XRCC1,CEACAM1,MEN1,TNFSF13,ESRRA,MLPH,MFN2,RPS11,SLC11A1,KLK8,PLOD1,MYH7,MYH2,KCNA5,BIRC5,HTR3A,AR,KISS1R,FOXP3,CLU,ACP5,CXCR2,STAT6,ELANE,BAX,BCL2L1,PSMB9,CYBA,SLC6A6,RARA,MMP9,LGALS1,IL12RB2,FKBP1A,OPN1LW,TLR9,GPX1,LEPR,CAMP,TAP1,S100A4,TP53,WFDC2,EIF4E2,EIF2AK1,TPI1,KRT19,CLN3,PPAN,ITGAD,PFKM,EIF4A1,PTGES,INPP5A,SSBP1,NR4A1,LTA,ARHGAP35,NME1,TMBIM6,TERT,IGF2…
Cancer, Organismal Injury and Abnormalities, Reproductive System Disease	Breast cancer	Breast cancer	3.76e-19	167	AGER,KRT8,TLR5,KLK6,CLDN3,XRCC1,PPARA,COL1A1,DHRS4,ESRRA,MLPH,MFN2,PDE6B,NOS3,RPL19,MYBPC3,BIRC5,ADAMTS10,TIMP2,AR,KISS1R,FOXP3,CLU,ACP5,STAT6,BAX,BCL2L1,PLA2G15,CYBA,FLT3LG,RARA,MMP9,LGALS1,TNFSF12,FKBP1A,LEPR,S100A4,TP53,WFDC2,SLC9A3R1,CCR5,CHI3L1,EIF2AK1,TPI1,KRT19,EIF4A1,BMP7,UCP2,S100A8,GNB3,SSBP1,SREBF1,H19,NR4A1,TNNT2,ARHGAP35,ABCC1,NME1,BAK1,TERT,IGF2,SLC4A3,ARHGAP8/PRR5-ARHGAP8,PIM1,MAP2…
Cancer, Organismal Injury and Abnormalities, Respiratory Disease	Lung tumor	Lung tumor	2.02e-21	165	AGER,KRT8,SSR2,KLK6,GNA11,FTL,CLDN3,XRCC1,CEACAM1,MEN1,TNFSF13,ESRRA,MLPH,MFN2,RPS11,SLC11A1,KLK8,PLOD1,MYH7,MYH2,KCNA5,BIRC5,HTR3A,AR,KISS1R,FOXP3,CLU,ACP5,CXCR2,STAT6,ELANE,BAX,BCL2L1,PSMB9,CYBA,SLC6A6,RARA,MMP9,LGALS1,IL12RB2,FKBP1A,OPN1LW,TLR9,GPX1,LEPR,CAMP,TAP1,S100A4,TP53,WFDC2,EIF4E2,EIF2AK1,TPI1,KRT19,CLN3,PPAN,ITGAD,PFKM,EIF4A1,PTGES,INPP5A,SSBP1,NR4A1,LTA,ARHGAP35,NME1,TMBIM6,TERT,IGF2…
Cancer, Organismal Injury and Abnormalities	Thoracic cancer	Thoracic cancer	3.32e-18	154	KRT8,SSR2,KLK6,FTL,CLDN3,XRCC1,CEACAM1,MEN1,TNFSF13,ESRRA,MLPH,MFN2,RPS11,SLC11A1,KLK8,PLOD1,MYH7,MYH2,KCNA5,BIRC5,HTR3A,AR,KISS1R,FOXP3,CLU,CXCR2,STAT6,BAX,BCL2L1,CYBA,SLC6A6,RARA,MMP9,LGALS1,IL12RB2,FKBP1A,OPN1LW,TLR9,LEPR,CAMP,S100A4,TP53,WFDC2,EIF4E2,EIF2AK1,TPI1,CLN3,PPAN,ITGAD,PFKM,EIF4A1,PTGES,INPP5A,SSBP1,LTA,ARHGAP35,NME1,TMBIM6,TERT,IGF2,SLC4A3,CYGB,NCAM1,AVP,MAP2K2,MDM2,SLC6A4,PTAFR,HI…
Cancer, Organismal Injury and Abnormalities, Respiratory Disease	Lung cancer	Lung cancer	5.83e-18	152	KRT8,SSR2,KLK6,FTL,CLDN3,XRCC1,CEACAM1,MEN1,TNFSF13,ESRRA,MLPH,MFN2,RPS11,SLC11A1,KLK8,PLOD1,MYH7,MYH2,KCNA5,BIRC5,HTR3A,AR,KISS1R,FOXP3,CLU,CXCR2,STAT6,BAX,BCL2L1,CYBA,SLC6A6,RARA,MMP9,LGALS1,IL12RB2,FKBP1A,OPN1LW,TLR9,LEPR,CAMP,S100A4,TP53,WFDC2,EIF4E2,EIF2AK1,TPI1,CLN3,PPAN,ITGAD,PFKM,EIF4A1,PTGES,INPP5A,SSBP1,LTA,ARHGAP35,NME1,TMBIM6,TERT,IGF2,SLC4A3,CYGB,NCAM1,AVP,MAP2K2,MDM2,SLC6A4,PTAFR,HI…
Cancer, Organismal Injury and Abnormalities	Benign neoplasia	Benign neoplasia	8.26e-27	128	AGER,COL7A1,KLK6,CLDN3,THRA,CEACAM1,PPARA,COL1A1,MEN1,SDHB,RPL19,SLC9A3R2,OCLN,MYH2,BIRC5,AMH,AR,CLU,ACP5,ATP4A,TNFRSF12A,BCL2L1,BID,CYBA,FLT3LG,MMP9,SOCS3,LGALS1,PKD1,FKBP1A,THY1,LEPR,S100A4,TP53,WFDC2,CX3CL1,SPINT2,RALY,CCR5,COL9A3,KRT19,KLK4,KLK9,PTGES,S100A8,H19,NR4A1,ARHGAP35,BAK1,TERT,IGF2,MAVS,NCAM1,MAP2K2,PTAFR,PRKACA,FTH1,HRAS,TGFB1,TUBG1,MUC1,EDN3,CRP,POR,GHRH,CKM,ERBB2,PCK1,SLC7A5,CYP2…
Cancer, Organismal Injury and Abnormalities	Neoplasia	Advanced neoplasia	1.1e-25	128	AGER,KCNJ2,KRT8,SSR2,CCL8,KLK6,FTL,AVPR2,CLDN3,XRCC1,THRA,MEN1,MLPH,ACTB,RPS11,NOS3,LTB,OCLN,BIRC5,JUP,HTR3A,AR,EPO,KISS1R,CLU,ACP5,CXCR2,STAT6,TNFRSF12A,BCL2L1,RARA,MMP9,SOCS3,LGALS1,FKBP1A,TLR9,THY1,S100A4,TP53,WFDC2,CCR5,EIF4A1,TNNI3,BMP7,SSBP1,LTA,NME1,BAK1,TMBIM6,IGF2,NCAM1,MAP2K2,MDM2,PTAFR,TNFRSF18,PDGFA,HRAS,RAC1,RHCE/RHD,NACA,CD52,TGFB1,SERPINF1,TUBG1,PHB,MUC1,POR,C5AR1,ERBB2,MX1,LGALS2,…
Cancer, Organismal Injury and Abnormalities	Advanced malignant tumor	Advanced malignant tumor	3.39e-25	127	AGER,KCNJ2,KRT8,SSR2,CCL8,KLK6,FTL,AVPR2,CLDN3,XRCC1,THRA,MEN1,MLPH,ACTB,RPS11,NOS3,LTB,OCLN,BIRC5,JUP,HTR3A,AR,EPO,KISS1R,CLU,ACP5,CXCR2,STAT6,TNFRSF12A,BCL2L1,RARA,MMP9,SOCS3,LGALS1,FKBP1A,TLR9,THY1,S100A4,TP53,WFDC2,CCR5,EIF4A1,TNNI3,BMP7,SSBP1,LTA,NME1,BAK1,TMBIM6,IGF2,NCAM1,MAP2K2,MDM2,PTAFR,PDGFA,HRAS,RAC1,RHCE/RHD,NACA,CD52,TGFB1,SERPINF1,TUBG1,PHB,MUC1,POR,C5AR1,ERBB2,MX1,LGALS2,DYNLRB1,C…
Cancer, Organismal Injury and Abnormalities	Connective or soft tissue tumor	Connective or soft tissue tumor	1.03e-16	117	AGER,COL7A1,CLDN3,XRCC1,PPARA,COL1A1,MEN1,DHRS4,MLPH,SDHB,TYROBP,PDE6B,RPL19,CELA1,BIRC5,AMH,AR,EPO,KISS1R,CLU,ACP5,ATP4A,TMEM132C,BAX,BCL2L1,EWSR1,PSMB9,CYBA,FLT3LG,RARA,MMP9,SOCS3,PKD1,FKBP1A,LEPR,S100A4,TP53,COL9A3,GALK1,LRTOMT,KCNJ12,INPP5A,SREBF1,H19,NR4A1,MYL2,LTA,ABCC1,TERT,IGF2,NCAM1,MAP2K2,MDM2,PRKACA,HIPK2,FTH1,HRAS,ZACN,TGFB1,TUBG1,DES,MUC1,MYH9,POR,ERBB2,NTF4,MMP11,VEGFA,TH,LIF,GH1,PD…
Cancer, Hematological Disease, Immunological Disease, Organismal Injury and Abnormalities	Lymphocytic cancer	Lymphoma	3.99e-14	117	CCL8,GNB1,COL1A1,BIRC3,SPEG,CAV3,MYH2,BIRC5,ARHGAP1,TIMP2,FOXP3,CLU,STAT6,BAX,BCL2L1,EWSR1,CCR3,PSMB9,CCL26,TAS2R41,RARA,MMP9,ZNF331,LGALS1,FKBP1A,TLR9,THY1,S100A4,TP53,EIF2AK1,SLC5A1,MEF2B,SERPINH1,RAN,OAS1,CCL7,OASL,H19,LTA,OAS2,NME1,BAK1,TERT,NCAM1,PIM1,ANXA4,MDM2,SLC6A4,RAC1,CD52,ADORA2A,TGFB1,SERPINF1,TUBG1,CCL20,DES,RPL23,MUC1,CRP,POR,MX1,CD4,VWF,CD79A,KRT5,BRD2,CD3E,VEGFA,JAK1,LIF,BAD,VHL,…
Cancer, Organismal Injury and Abnormalities	Metastasis	Metastasis	2.89e-24	116	AGER,KCNJ2,KRT8,SSR2,CCL8,FTL,CLDN3,XRCC1,THRA,MEN1,MLPH,ACTB,RPS11,NOS3,LTB,BIRC5,JUP,HTR3A,AR,EPO,KISS1R,CLU,ACP5,CXCR2,STAT6,TNFRSF12A,BCL2L1,RARA,MMP9,SOCS3,LGALS1,FKBP1A,TLR9,THY1,S100A4,TP53,CCR5,EIF4A1,TNNI3,BMP7,SSBP1,LTA,NME1,TMBIM6,IGF2,NCAM1,MAP2K2,MDM2,PDGFA,HRAS,RAC1,RHCE/RHD,NACA,TGFB1,SERPINF1,TUBG1,PHB,MUC1,POR,C5AR1,ERBB2,MX1,LGALS2,DYNLRB1,CCL5,VEGFA,CDC25A,JAK1,FUT7,LGALS4,ALPL…
Cancer, Organismal Injury and Abnormalities	Growth	Growth of tumor	3.07e-20	105	AGER,CEACAM1,FCER1G,MEN1,TNFSF13,SLC9A3R2,BIRC5,TIMP2,AR,KISS1R,CLU,CXCR2,STAT6,ELANE,BCL2L1,CYBA,RARA,MMP9,CCR1,SOCS3,LGALS1,IL12RB2,TLR9,LEPR,TP53,SLC3A2,CCR5,KCNJ12,PFKM,PTGES,BMP7,SREBF1,H19,NR4A1,LTA,BDKRB2,ABCC1,NME1,TERT,IGF2,CYGB,PIM1,MAP2K2,PROCR,MDM2,COX8A,TNFRSF18,FTH1,HRAS,RAC1,BIRC2,ADORA2A,TGFB1,SERPINF1,PHB,MUC1,ERBB2,SLC7A5,CTF1,CCL5,VEGFA,LIF,GHRL,VHL,IL18,MMP3,CCND1,SOX9,SSTR2,S…
Cancer, Hematological Disease, Immunological Disease, Organismal Injury and Abnormalities	Non-Hodgkin disease	Non-Hodgkin disease	9.28e-14	102	CCL8,GNB1,COL1A1,BIRC3,SPEG,CAV3,MYH2,BIRC5,ARHGAP1,TIMP2,FOXP3,CLU,STAT6,BAX,BCL2L1,EWSR1,CCR3,PSMB9,CCL26,TAS2R41,RARA,MMP9,ZNF331,FKBP1A,TLR9,THY1,TP53,EIF2AK1,SLC5A1,MEF2B,SERPINH1,OAS1,CCL7,OASL,LTA,OAS2,NME1,BAK1,TERT,NCAM1,PIM1,ANXA4,MDM2,RAC1,CD52,ADORA2A,TGFB1,SERPINF1,TUBG1,CCL20,MUC1,POR,MX1,CD4,VWF,CD79A,KRT5,BRD2,CD3E,VEGFA,JAK1,LIF,VHL,CCND1,SELPLG,GP1BA,TUBD1,KCNJ16,PSMB8,TNFRSF14,…
Cancer, Organismal Injury and Abnormalities	Malignant solid tumor	Advanced malignant solid tumor	4.58e-18	89	KCNJ2,KRT8,SSR2,KLK6,FTL,TGFB1,CLDN3,XRCC1,TUBG1,MUC1,POR,MLPH,C5AR1,ERBB2,MX1,RPS11,LGALS2,LTB,DYNLRB1,OCLN,CCL5,VEGFA,BIRC5,JAK1,LGALS4,AR,ALPL,EPO,IL18,MMP3,LTF,PRNP,KISS1R,CLU,ACP5,CCND1,SSTR5,SSTR2,BCL2L1,SERPINE1,TUBD1,RPL27,RARA,MMP9,LGALS1,FKBP1A,LSM7,IL2RB,TLR9,TIMP4,S100A4,TP53,WFDC2,TNF,ITGB3,HOTAIR,EIF4A1,CDH1,BMP7,ACKR3,HMGA1,BRCA1,SSBP1,COL6A3,ATM,SLPI,KLK10,SSTR3,HMOX1,BAK1,AKT2,TM…
Cancer, Organismal Injury and Abnormalities	Tumorigenesis	Tumorigenesis of benign tumor	9.92e-19	85	KLK6,TGFB1,CLDN3,TUBG1,PPARA,MEN1,MUC1,EDN3,CRP,POR,GHRH,ERBB2,PCK1,SLC7A5,CYP21A2,OCLN,VEGFA,GHRL,AMH,AR,PPARD,VHL,MMP3,CLU,CCND1,ACP5,ARHGEF2,SOX9,SSTR5,ALDOC,ATP4A,SSTR2,BCL2L1,TUBD1,BID,KRT15,MMP9,LGALS1,THY1,LEPR,S100A4,SLC29A1,TP53,WFDC2,SPINT2,RALY,UBE2S,DRD2,KRT19,KLK4,KLK5,CDH1,KLK7,DDX5,CCL4,PTGES,HMGA1,BRCA1,S100A8,H19,TFF1,JPT1,ATM,SLPI,ARHGAP35,KLK10,SSTR3,HMOX1,BAK1,TERT,IGF2,MAVS,M…
Cancer, Cell Death and Survival, Organismal Injury and Abnormalities, Tumor Morphology	Necrosis	Necrosis of tumor	4.7e-27	82	BIRC2,RPL7A,RPL13A,TGFB1,CEACAM1,MUC1,TNFSF13,BIRC3,ERBB2,RPS11,RPL19,RPL27A,BRD2,CELA1,MMP11,RPS18,VEGFA,RPL11,HSPB8,BIRC5,GH1,EIF3L,BCL2L2,BAD,TIMP2,AR,PPARD,VHL,EPO,RPLP0,IL18,PRNP,CLU,BAX,SSTR2,BCL2L1,SERPINE1,BID,SLC39A7,RPL27,FLT3LG,LGALS9,TNFRSF14,MAPK14,RARA,MMP9,SOCS3,LGALS1,TNFSF12,TIMP4,TLR9,PDGFB,LEPR,CD40,PPARG,TP53,TNF,RPS15A,RPL3,CDH1,PSMB3,RAN,CASP2,BMP7,BRCA1,ATM,NR4A1,CASP9,HMOX…
Cancer, Cell Death and Survival, Organismal Injury and Abnormalities, Tumor Morphology	Cell death	Cell death of tumor cells	4.36e-27	81	BIRC2,RPL7A,RPL13A,TGFB1,CEACAM1,MUC1,TNFSF13,BIRC3,ERBB2,RPS11,RPL19,RPL27A,BRD2,CELA1,MMP11,RPS18,VEGFA,RPL11,HSPB8,BIRC5,GH1,EIF3L,BCL2L2,BAD,TIMP2,AR,PPARD,VHL,EPO,RPLP0,IL18,PRNP,CLU,BAX,SSTR2,BCL2L1,SERPINE1,BID,SLC39A7,RPL27,FLT3LG,LGALS9,TNFRSF14,MAPK14,RARA,MMP9,SOCS3,LGALS1,TNFSF12,TIMP4,TLR9,LEPR,CD40,PPARG,TP53,TNF,RPS15A,RPL3,CDH1,PSMB3,RAN,CASP2,BMP7,BRCA1,ATM,NR4A1,CASP9,HMOX1,AKT2…
Cancer, Organismal Injury and Abnormalities	Metastatic solid tumor	Metastatic solid tumor	7.51e-18	81	KCNJ2,KRT8,SSR2,FTL,TGFB1,CLDN3,XRCC1,TUBG1,MUC1,POR,MLPH,C5AR1,ERBB2,MX1,RPS11,LGALS2,LTB,DYNLRB1,CCL5,VEGFA,BIRC5,JAK1,LGALS4,AR,ALPL,EPO,IL18,MMP3,LTF,PRNP,KISS1R,CLU,CCND1,ACP5,SSTR5,SSTR2,BCL2L1,SERPINE1,TUBD1,RPL27,RARA,MMP9,LGALS1,FKBP1A,LSM7,IL2RB,TIMP4,TLR9,S100A4,TP53,TNF,ITGB3,HOTAIR,EIF4A1,CDH1,ACKR3,BRCA1,SSBP1,COL6A3,ATM,SLPI,SSTR3,HMOX1,AKT2,TMBIM6,IGF2,RHOA,KRT18,MMP7,NCAM1,CCL2,M…
Cancer, Organismal Injury and Abnormalities	Adenoma formation	Adenoma	4.82e-19	80	KLK6,CLDN3,TUBG1,PPARA,MEN1,MUC1,EDN3,CRP,POR,GHRH,ERBB2,PCK1,SLC7A5,CYP21A2,OCLN,VEGFA,GHRL,AR,PPARD,VHL,MMP3,CLU,CCND1,ACP5,ARHGEF2,SOX9,SSTR5,ALDOC,ATP4A,SSTR2,BCL2L1,TUBD1,BID,KRT15,MMP9,LGALS1,THY1,LEPR,SLC29A1,TP53,WFDC2,SPINT2,RALY,UBE2S,DRD2,KRT19,KLK4,KLK5,CDH1,KLK7,DDX5,PTGES,HMGA1,BRCA1,S100A8,H19,TFF1,JPT1,ATM,SLPI,ARHGAP35,KLK10,SSTR3,HMOX1,BAK1,TERT,IGF2,MAVS,MMP7,NCAM1,GNAS,MAP2K2,…
Cancer, Cell Death and Survival, Organismal Injury and Abnormalities, Tumor Morphology	Cell death	Cell death of cancer cells	1.68e-22	67	RPL7A,RPL13A,TGFB1,MUC1,TNFSF13,ERBB2,RPS11,RPL19,RPL27A,BRD2,CELA1,MMP11,RPS18,VEGFA,RPL11,HSPB8,BIRC5,GH1,EIF3L,BCL2L2,BAD,AR,PPARD,VHL,EPO,RPLP0,PRNP,CLU,BAX,BCL2L1,BID,SLC39A7,RPL27,FLT3LG,LGALS9,TNFRSF14,MAPK14,RARA,MMP9,SOCS3,LGALS1,TNFSF12,TLR9,LEPR,CD40,PPARG,TP53,TNF,RPS15A,RPL3,CDH1,PSMB3,RAN,CASP2,BMP7,BRCA1,ATM,NR4A1,CASP9,HMOX1,AKT2,TERT,RPS3,MAPK1,HIPK2,RAC1,DIABLO
Cancer, Organismal Injury and Abnormalities	Primary neoplasm	Primary neoplasm	1.21e-14	61	KLK6,CLDN3,COX5A,TUBG1,DES,MEN1,MUC1,POR,SDHB,ERBB2,CD79A,CD3E,VEGFA,BIRC5,LGALS4,PPARD,ALPL,LTF,FAM151A,CLU,CCND1,STAT6,SSTR5,BAX,ATP4A,SSTR2,BCL2L1,SERPINE1,TUBD1,LGALS9,RARA,LGALS1,FKBP1A,CD40,PPARG,TP53,WFDC2,CHI3L1,TNF,TFF3,ITGB3,HOTAIR,KRT23,HMGA1,BRCA1,H19,LGALS12,JPT1,KLK10,SSTR3,BAK1,TERT,MMP7,NCAM1,GNAS,PIM1,SERPINA1,MAPK1,RAC1,RAB25,RHCE/RHD
Cancer, Hematological Disease, Immunological Disease, Organismal Injury and Abnormalities	Plasma cell dyscrasia	Plasma cell dyscrasia	3.38e-14	60	CD52,TUBG1,CRP,BIRC3,POR,CD79A,INSL3,TFRC,CCL5,VEGFA,BIRC5,ARHGAP1,JAK1,GH1,TIMP2,ALPL,VHL,SLC6A3,CCND1,ACP5,BCL2L1,TUBD1,PSMB9,PSMB8,RARA,MMP9,COMT,IL12RB2,FKBP1A,TP53,GRIN1,KCNH2,SLAMF9,NOS1,TNF,BCAN,ITGB3,HSF4,CCL17,CCL4,PRR5,ADRA1A,BRCA1,CCL3,CCL7,RCC1,CCL24,CASP9,NME1,HMOX1,IGF2,NCAM1,NOS2,CCL2,ANXA4,TIMP1,SLC6A4,HRAS,RAC1,DIABLO
Cancer, Cell Death and Survival, Organismal Injury and Abnormalities, Tumor Morphology	Apoptosis	Apoptosis of tumor cells	4.89e-21	54	TGFB1,CEACAM1,MUC1,TNFSF13,ERBB2,MMP11,VEGFA,BIRC5,HSPB8,GH1,BCL2L2,BAD,TIMP2,AR,PPARD,VHL,IL18,CLU,BAX,SSTR2,BCL2L1,SERPINE1,BID,LGALS9,TNFRSF14,RARA,MMP9,SOCS3,LGALS1,TNFSF12,TIMP4,TLR9,LEPR,CD40,TP53,TNF,CDH1,CASP2,BRCA1,NR4A1,ATM,CASP9,AKT2,HMOX1,TERT,RHOA,MAPK1,TIMP1,PROCR,MDM2,HIPK2,HRAS,RAC1,DIABLO
Cancer, Cell Death and Survival, Organismal Injury and Abnormalities, Tumor Morphology	Apoptosis	Apoptosis of cancer cells	2.1e-17	42	LGALS9,TNFRSF14,RARA,TGFB1,MMP9,SOCS3,LGALS1,TNFSF12,TLR9,LEPR,MUC1,CD40,TNFSF13,TP53,TNF,CDH1,CASP2,BRCA1,MMP11,VEGFA,NR4A1,ATM,BIRC5,HSPB8,CASP9,GH1,BCL2L2,AKT2,HMOX1,TERT,BAD,AR,PPARD,VHL,CLU,MAPK1,BAX,BCL2L1,HIPK2,BID,RAC1,DIABLO
