# Supplementary material for: Comprehensive Genomic Profiling of Androgen-Receptor-Negative Canine Prostate Cancer
Source: Int J Mol Sci. 2019 Mar 28;20(7):1555. doi: 10.3390/ijms20071555 (PMC6480132; doi:10.3390/ijms20071555)
Supplement: Supplementary file 1 [file ijms-20-01555-s001.zip › Table S7.xlsx]

## Sheet: Table S7
Table S7. Cancer-related canonical pathways of genes evaluated by IPA software.
Ingenuity Canonical Pathways	-log(p-value)	Ratio	Molecules
Colorectal Cancer Metastasis Signaling	11.7	0.137	MMP7,JAK1,MAPK1,BAD,MMP3,HRAS,CCND1,GNB1,VEGFA,GNB3,CASP9,MAP2K2,TGFB1,MAPK3,MMP11,NOS2,MMP12,ATM,TP53,AKT2,GNAS,RAC1,ADCY6,BAX,TLR9,BIRC5,GNG10,BCL2L1,CDH1,TLR5,RHOA,PRKACA,TNF,MMP9
Molecular Mechanisms of Cancer	9.44	0.102	JAK1,MAPK1,PSENEN,BAD,GNA11,HRAS,NCSTN,CCND1,DIABLO,CASP9,GNAT1,MAP2K2,TGFB1,MAPK3,BID,ARHGEF2,HIPK2,BRCA1,BIRC3,ATM,CDC25A,TP53,AKT2,GNAS,RAC1,ADCY6,MDM2,RAPGEF3,BAX,TLR9,BAK1,GNAI2,BCL2L1,CDH1,MAPK14,CDC42,RHOA,PRKACA,BMP7,BIRC2
Pancreatic Adenocarcinoma Signaling	9.4	0.175	TP53,AKT2,JAK1,MAPK1,BAD,RAC1,MDM2,TLR9,CCND1,BIRC5,VEGFA,BCL2L1,HMOX1,CASP9,MAP2K2,CDC42,TGFB1,MAPK3,ERBB2,MMP9,ATM
Endometrial Cancer Signaling	6.85	0.203	TP53,CDH1,AKT2,CASP9,MAPK1,MAP2K2,BAD,MAPK3,HRAS,ERBB2,TLR9,CCND1,ATM
Bladder Cancer Signaling	6.74	0.17	TP53,MMP7,MMP3,MAPK1,HRAS,MDM2,CCND1,VEGFA,CDH1,MAP2K2,MAPK3,MMP11,ERBB2,MMP12,MMP9
Melanoma Signaling	6.73	0.218	TP53,AKT2,CDH1,BAD,MAPK1,MAP2K2,MAPK3,HRAS,MDM2,TLR9,CCND1,ATM
Renal Cell Carcinoma Signaling	6.27	0.169	VEGFA,AKT2,MAPK1,MAP2K2,TGFB1,CDC42,UBA52,MAPK3,RAC1,HRAS,TLR9,VHL,PDGFB,ATM
Breast Cancer Regulation by Stathmin1	5.31	0.102	TP53,GNAS,MAPK1,TUBG1,RAC1,ADCY6,HRAS,TLR9,GNG10,GNAI2,GNB1,PPP1CC,GNB3,MAP2K2,CDC42,MAPK3,RHOA,PRKACA,ARHGEF2,PPP1CA,ATM
Thyroid Cancer Signaling	5.31	0.225	TP53,PPARG,CDH1,NTF4,MAPK1,MAP2K2,MAPK3,HRAS,CCND1
Non-Small Cell Lung Cancer Signaling	5.09	0.156	TP53,AKT2,CASP9,BAD,MAPK1,MAP2K2,MAPK3,HRAS,ERBB2,TLR9,CCND1,ATM
Acute Myeloid Leukemia Signaling	4.93	0.14	AKT2,BAD,MAPK1,HRAS,TLR9,CCND1,MAP2K2,FLT3LG,PIM1,MAPK3,RARA,JUP,ATM
Glioma Invasiveness Signaling	4.75	0.157	TIMP4,MAPK1,TIMP1,RHOA,MAPK3,HRAS,TLR9,MMP9,TIMP2,ITGB3,ATM
Prostate Cancer Signaling	4.73	0.134	TP53,AKT2,AR,CASP9,MAPK1,MAP2K2,BAD,MAPK3,HRAS,MDM2,TLR9,CCND1,ATM
HER-2 Signaling in Breast Cancer	4.49	0.136	TP53,AKT2,CASP9,BAD,CDC42,HRAS,MDM2,ERBB2,TLR9,CCND1,ITGB3,ATM
Chronic Myeloid Leukemia Signaling	4.32	0.123	TP53,BCL2L1,AKT2,MAPK1,MAP2K2,BAD,TGFB1,MAPK3,HRAS,MDM2,TLR9,CCND1,ATM
Role of Tissue Factor in Cancer	4.24	0.114	TP53,VEGFA,BCL2L1,AKT2,MAPK14,MAPK1,CDC42,MAPK3,GNA11,RAC1,HRAS,TLR9,ITGB3,ATM
Ovarian Cancer Signaling	4.05	0.104	TP53,AKT2,MMP7,MAPK1,HRAS,TLR9,LHB,CCND1,VEGFA,MAP2K2,MAPK3,PRKACA,BRCA1,MMP9,ATM
Glioblastoma Multiforme Signaling	4	0.0988	TP53,AKT2,MAPK1,PDGFA,RAC1,HRAS,MDM2,TLR9,CCND1,PDGFB,IGF2,MAP2K2,CDC42,MAPK3,RHOA,ATM
Glioma Signaling	3.99	0.114	TP53,IGF2,AKT2,MAPK1,MAP2K2,PDGFA,MAPK3,HRAS,MDM2,TLR9,CCND1,PDGFB,ATM
Cancer Drug Resistance By Drug Efflux	3.73	0.163	TP53,AKT2,MAPK1,MAP2K2,MAPK3,ABCC1,HRAS,MDM2
Small Cell Lung Cancer Signaling	3.31	0.118	TP53,NOS1,BCL2L1,AKT2,CASP9,BID,TLR9,CCND1,ATM,BIRC2
Estrogen-Dependent Breast Cancer Signaling	2.97	0.115	AKT2,MAPK1,MAPK3,TERT,HRAS,TLR9,CCND1,ATM,HSD17B14
Hereditary Breast Cancer Signaling	1.66	0.0694	TP53,AKT2,UBA52,ACTB,TUBG1,HRAS,TLR9,BRCA1,CCND1,ATM
