# Supplementary material for: Comprehensive Genomic Profiling of Androgen-Receptor-Negative Canine Prostate Cancer
Source: Int J Mol Sci. 2019 Mar 28;20(7):1555. doi: 10.3390/ijms20071555 (PMC6480132; doi:10.3390/ijms20071555)
Supplement: Supplementary file 1 [file ijms-20-01555-s001.zip › Table S8.xlsx]

## Sheet: Table S8
Table S8. Gene interaction networks generated by IPA software.
Network	Molecules in Network	Score	Focus Molecules	Top Diseases and Functions
1	AANAT,Cytokeratin,DES,EPOR dimer,JUP,Keratin,KRT1,KRT2,KRT3,KRT4,KRT5,KRT8,KRT12,KRT13,KRT14,KRT15,KRT18,KRT19,KRT23,KRT25,KRT26,KRT27,KRT28,KRT40,KRT71,KRT73,KRT76,KRT79,KRT85,KRT222,KRT33A,KRT33B,NPHP4,PI3K (complex),PKP1	46	31	Embryonic Development, Hair and Skin Development and Function, Organ Development
2	Calmodulin,Caveolin,Ck2,CNBP,COPS9,CTXN1,estrogen receptor,HIPK2,HMGA1,HOTAIR,JAK1/2,LTF,MDM2,MVP,MX1,PROCR,RAN,RARA,RCC1,RPL3,RPL11,RPL12,RPL18,RPL23,RPL27,RPL32,RPL10A,RPL13A,RPL7A,SCAVENGER receptor CLASS A,SLC39A7,SRP68,SUMO2,TRIP13,ZBTB4	41	29	Cancer, Cell Death and Survival, Organismal Injury and Abnormalities
3	AKT2,Alpha tubulin,AMPK,Calcineurin A,Calcineurin protein(s),CLU,CPT1A,DYNLRB1,FAM32A,FLCN,G6PC,GPX1,hexokinase,HTR3A,INS,Insulin,MIIP,MYO1A,NR4A1,OBP2B,PEBP1,PPARA,PPARD,Proinsulin,RAB7A,RAB8A,SERPINE1,SGTA,SLC2A4,SREBF1,TFRC,UCP3,VHL,VMA21,VPS29	39	28	Carbohydrate Metabolism, Molecular Transport, Small Molecule Biochemistry
4	AAMP,COA3,COX5A,COX5B,COX8A,Cytochrome bc1,cytochrome C,cytochrome-c oxidase,ESRRA,FASTK,GAPDH,glutathione peroxidase,HSD17B14,HTR2B,LSM4,LSM7,MAPK3,Mitochondrial complex 1,NACA,PFKM,PGAP3,PHB,PRPF31,PTMA,PTPase,snRNP,SNRPC,SNRPD2,SNRPG,TCAP,TFIP11,TYROBP,U1 snRNP,UCP2,VPS52	37	27	RNA Post-Transcriptional Modification, Developmental Disorder, Hereditary Disorder
5	26s Proteasome,ABCC1,ACTB,ACTG1,ADRB,AKAP8,BAX,CPNE1,CRYBA4,DDX5,FOXP3,HLA Class I,Hsp70,Hsp90,MTORC1,NDE1,NFAT (complex),NOS2,OTUB1,PFDN1,PFDN5,PFDN6,PPP1CC,PRNP,RALY,SDHB,SLC1A5,SPECC1L,SSBP1,TBPL1,TPM3,TSH,UBE2S,Ubiquitin,USP11	34	26	Connective Tissue Disorders, Developmental Disorder, Hereditary Disorder
6	60S ribosomal subunit,ABO,ANXA4,BEST1,Casein,EIF1,Eif2,EIF2AK1,EIF3L,Ferritin,FTH1,FTL,Gef,hemoglobin,ICAM1,Integrin alpha V beta 3,ISY1,LGALS2,LGALS4,LUC7L2,Ribosomal 40s subunit,Rnr,RPL19,RPL26,RPLP0,RPS3,RPS10,RPS11,RPS18,RPS27,RPS15A,RPSA,SLC9A3R1,TLR2/3/4/9,TUBG1	32	25	Cancer, Cell Death and Survival, Organismal Injury and Abnormalities
7	ACKR3,Adaptor protein 2,ADGRE1,ADGRE2,ADGRE3,ADGRE5,ADRA1A,BDKRB1,Beta Arrestin,CCR3,CCR9,Clathrin,EGFR ligand,Girk,Gpcr,HCAR1,HTR1D,KISS1R,MC1R,MC3R,MCHR1,OPN1LW,OXTR,P110,P2RY11,Pik3r,PTAFR,PTGDR2,RAB,SSTR3,SSTR5,TAS1R2,TAS1R3,Trk Receptor,VN1R4	32	25	Cell-To-Cell Signaling and Interaction, Cell Signaling, Cellular Function and Maintenance
8	Alpha 1 antitrypsin,Anti-inflammatory Cytokine,AVPR2,BAD,BDKRB2,Collagen type II,Collagen(s),Ecm,ENaC,IGF2,IgG4,Kallikrein,KLK1,KLK2,KLK4,KLK5,KLK6,KLK7,KLK8,KLK9,KLK10,KLK14,NPPA,Par,plasminogen activator,SCNN1B,Serine Protease,SERPINA1,SGSH,SLC2A8,SLPI,SPEG,TGFB1,trypsin,WFDC2	28	23	Immunological Disease, Dermatological Diseases and Conditions, Organismal Injury and Abnormalities
9	ADAMTS13,Ahr-aryl hydrocarbon-Arnt,alcohol dehydrogenase,arginase,caspase,CHI3L1,CLDN3,CLPS,CYGB,CYP,CYP1A2,CYP21A2,CYP2A6 (includes others),CYP2B6,DHRS4,FMC1,Ifn gamma,IL18BP,lipase,NCR1,Nuclear factor 1,PABPN1,Pde4,POLDIP2,POR,PPAN,PXR ligand-PXR-Retinoic acid-RXRα,SLC12A4,SLC35A2,STAT1/3/5 dimer,TNNI3,TPI1,UGT1A6,unspecific monooxygenase,Vegf	27	22	Drug Metabolism, Small Molecule Biochemistry, Endocrine System Development and Function
10	2' 5' oas,3 beta HSD,AMH,Bvr,Cd1,CD1B,CD1C,CD80/CD86,Collagen type VII,GNGT2,Gpd,GUCY,GUCY2D,IL17a dimer,LGALS12,NCLN,nucleotidyltransferase,Oas,OAS1,OAS2,OAS3,peptidase,PNPLA1,prostaglandin-E synthase,PTGES2,RHBDF2,SLC11A1,SLC35B2,SLC5A2,SLC7A8,TAMM41,TH1 Cytokine,TNF,TNFRSF18,ZDHHC8	25	21	Antigen Presentation, Lipid Metabolism, Small Molecule Biochemistry
11	ARF1,Cathepsin,CCL1,CCL4,CCL7,CCL8,CCL17,CCL24,CCL26,CELA1,Collagen Alpha1,CTSA,CTSD,ELANE,elastase,Eotaxin,Fc receptor,Fcer,Fcer1,FCER1A,FCER1G,Gm-csf,Ige,IgG2b,Il8r,Laminin1,LGALS9,MMP7,MMP12,PDPN,PI3,RHOA,Sapk,Tgf beta,TNFRSF12A	25	21	Cellular Movement, Hematological System Development and Function, Immune Cell Trafficking
12	ACP5,ALT,Ap2 alpha,ATP2A2,ATP4A,CASP4,CLN3,DDOST,Dynamin,FSH,GH1,Growth hormone,Igf,Igfbp,Inflammasome (Nalp1, Asc, Casp1, Casp4),Inflammasome (Nalp3, Asc, Casp1),KRTCAP2,Lh,LHB,LHX3,NRG (family),P2RX7,PPY,PRM2,Protamine,RAB5C,Rac,SERCA,SLC37A4,SSR4,STXBP2,SYNGR2,THRA,TMEM57,ZNF331	25	21	Endocrine System Disorders, Organismal Injury and Abnormalities, Reproductive System Disease
13	ADORA2A,ADORA2B,Alp,Alpha Actinin,AVP,C5AR1,CDC42,DRD2,Endothelin,FAM151A,G protein,G protein alphai,G protein beta gamma,G-protein beta,GNB1,KCNH2,MAPRE1,MAPT,NMDA Receptor,Pdgfr,PKD1,PLC,Pld,PRKACA,PRODH2,PTH1R,SPACA3,SSTR2,TNP2,TUBD1,tubulin,tubulin (family),UNK,voltage-gated calcium channel,ZP3	25	21	Cancer, Organismal Injury and Abnormalities, Cell Signaling
14	AQUAPORIN,ASIP,BMP7,CDK2AP1,CK1,COL1A1,COL2A1,COL7A1,COL9A3,collagen,Collagen type I,Collagen type ix,Collagen type VI,Collagen Type XI,CRYAA/LOC102724652,CRYBA1,CRYBB2,EGLN,Gsk3,Hedgehog,Hsp27,IgG2c,MIP,PARP,PLOD1,RAPGEF3,Relaxin,SERPINH1,SOX9,Thioredoxin reductase,TIMP2,TXNRD3,VWF,Wnt,XRCC1	21	19	Embryonic Development, Organismal Development, Visual System Development and Function
15	AGER,Ap1,BCAN,calpain,CASP9,CCL5,CCL25,CCR1,CCR5,CD40,CD5L,chemokine,DAG1,FKBP1A,Ifn,IFN Beta,IL1,IL12 (family),Integrin,Interferon alpha,INTERLEUKIN,JAK1,Metalloprotease,Mmp,MMP3,MMP9,Pro-inflammatory Cytokine,S100A8,SLC5A1,STAT,STAT6,Tlr,Tnf (family),TNFSF12,TRPV1	21	19	Gastrointestinal Disease, Organismal Injury and Abnormalities, Inflammatory Disease
16	ATM,BCL2L1,BRCA1,Cadherin,CAPS,CD3,CDH1,Cg,Creb,DDX39B,DNA-methyltransferase,EPOR,ERBB2,FAM83H,GRIK5,Histone h3,HMOX1,HRAS,HSPB8,IKK (complex),LDL,MAPK14,mediator,Mek,p85 (pik3r),PIM1,PPARG,RNA polymerase II,Sfk,Shc,STAT5a/b,TFF1,TFIIH,VEGFA,XYLT1	21	19	Cell Cycle, Cellular Growth and Proliferation, Cancer
17	ADCY,ADORA1,Atrial Natriuretic Peptide,CAV3,chemokine receptor,CNR2,CXCR2,CYB5R1,CYB5R3,cytochrome-b5 reductase,GAL3ST1,Gi-coupled receptor,GNAI2,GNB3,GNG10,Gαi/o,K Channel,KCNA5,Kcnj,KCNJ2,KCNJ12,KCNJ16,L-type Calcium Channel,Mapk,N-type Calcium Channel,Neurotrophin,Rab5,Rab11,RAB25,RABAC1,Rho gdi,ST13,Syntaxin,TRPM8,Vegf Receptor	20	18	Cardiac Arrythmia, Cardiovascular Disease, Organismal Injury and Abnormalities
18	Aconitase,Alpha actin,ATPase,CEACAM1,CLCN1,Cofilin,EPB41,F Actin,Gamma tubulin,GRIN1,MEF2,Mlc,MYBPC3,MYH1,MYH2,MYH3,MYH4,MYH7,MYH8,MYH9,MYL2,MYL9,Myosin,Myosin2,myosin-light-chain kinase,NEFH,P38 MAPK,PP1 protein complex group,Rock,S100A4,SLC6A12,Tni,TNNT2,Tropomyosin,Troponin t	20	18	Skeletal and Muscular System Development and Function, Cardiovascular System Development and Function, Embryonic Development
19	alanine,AMT,Ca2+,cholesterol,D-glucose,delta-tocopherol,GAS6,GPR12,Gαgust/Gβ3/Gγ13,HAMP,L-lactic acid,MLN,NICN1,NMUR1,PLA2G15,PLA2G4B,RTBDN,SEPHS2,SLC37A4,SLC5A1,SPINT2,SYT10,T2r,TAS2R3,TAS2R5,TAS2R7,TAS2R14,TAS2R16,TAS2R38,TAS2R39,TAS2R40,TAS2R41,TGM1,TGM5,UBB	20	18	Cell Signaling, Molecular Transport, Vitamin and Mineral Metabolism
20	20s proteasome,APH-1,C/ebp,ERK1/2,GDI1,Hla-abc,HSF4,Ifnar,Immunoproteasome Pa28/20s,INSL3,LRP,MAP1LC3,MHC Class I (complex),MHC CLASS I (family),NCSTN,NECTIN1,NECTIN4,peptide-Tap1-Tap2,PKC alpha/beta,Presenilin,PSENEN,PSMB,PSMB3,PSMB8,PSMB9,RAB4,RAB22A,RAB4B,Secretase gamma,Tap,TAP1,TAP2,TAPBP,TFF2,TFF3	18	17	Developmental Disorder, Hereditary Disorder, Immunological Disease
21	Alpha catenin,COL6A3,Coup-Tf,DEFB,DEFB116,DEFB118,DEFB119,DEFB124,DEFB126,DEFB127,DEFB128,DEFB129,DEFB132,DIO1,FUCA1,GJC1,JINK1/2,JUN/JUNB/JUND,Mac,MMP11,N-cor,NCOR-LXR-Oxysterol-RXR-9 cis RA,NFkB (complex),PEPCK,PTGES,Rar,Rxr,sPla2,SWI-SNF,T3-TR-RXR,thymidine kinase,thyroid hormone receptor,TJP3,UMOD,VitaminD3-VDR-RXR	18	17	Behavior, Cellular Assembly and Organization, Embryonic Development
22	48s,ALDH3A1,Aldose Reductase,ALPL,APC (complex),AZGP1,Betacatenin/TCF,BIRC5,CCND1,Cdc2,CDC25A,Cdk,Cyclin A,Cyclin B,Cyclin E,DBH,E2f,EDN3,FLT3LG,Hdac,histone deacetylase,IgD,MEN1,MTPN,Rb,RNA polymerase iii,RPL27A,SERF2,SLC9A3R2,ST6GALNAC1,TCF,TCF/LEF,TERT,TH2 Cytokine,USP37	18	17	Cell Cycle, Cancer, Cellular Development
23	14-3-3,ARHGEF2,atypical protein kinase C,BCR (complex),BIRC3,CHST4,E3 RING,ELSPBP1,HGS,HLA-DR,ID3,IFN alpha/beta,Igm,IL2RB,LTA,LTB,MADCAM1,MAP2K2,MAP2K1/2,MAVS,Nectin,Nfat (family),Notch,OASL,OCLN,PI3K (family),PNAD,POFUT1,PP1/PP2A,Ptk,Raf,Ras homolog,SOCS3,TCR,TRPV4	18	17	Cellular Movement, Hematological System Development and Function, Immune Cell Trafficking
24	Adaptor protein 1,Ant,ARSA,ARSE,ARSG,ARSH,Aryl Sulfatase,AURK,BAK1,BCL2L2,BID,CASP12,Caspase 3/7,Dgk,DIABLO,FUT7,GALNS,HNF4α dimer,Ho,Jnk,MIP1,Mir122a,b,MLK,PTGDS,SELPLG,SLC35C1,Smad1/5/8,Smad2/3,Smad2/3-Smad4,ST6GALNAC2,Stat3-Stat3,SULF2,TGFBR,TMSB4,Vdac	16	16	Cellular Movement, Cell-To-Cell Signaling and Interaction, Infectious Diseases
25	3',5'-cyclic-GMP phosphodiesterase,ADCY6,alkylglycerophosphoethanolamine phosphodiesterase,Beta ark,Beta Tubulin,CNGB1,CRX,G protein alpha,Gap,GNA11,GNAS,GNAT1,Gq-coupled receptor,Gs-coupled receptor,Gαq,KCNA1,KCNA2,mGluR,Muscarinic cholinergic receptor,Na-k-atpase,NIP7,Opsin,Pde,Pde6,PDE6 (rod),PDE6B,PDE6D,PDE6G,Pkc(s),PLA2,Plc beta,RCVRN,RHO,SAG,SLC1A7	16	16	Hereditary Disorder, Neurological Disease, Organismal Injury and Abnormalities
